# Supplementary material for: The hidden universal distribution of amino acid biosynthetic networks: a genomic perspective on their origins and evolution
Source: Genome Biol. 2008 Jun 9;9(6):R95. doi: 10.1186/gb-2008-9-6-r95 (PMC2481427; doi:10.1186/gb-2008-9-6-r95)
Supplement: Additional data file 4 — Bipartite graph of the final metabolic network analyzed in this work (after hub and end compounds removal). [file gb-2008-9-6-r95-S4.gz]

Archive with 1 entries (1 files):
- Additional data file 4.xgmml
