# Supplementary material for: The hidden universal distribution of amino acid biosynthetic networks: a genomic perspective on their origins and evolution
Source: Genome Biol. 2008 Jun 9;9(6):R95. doi: 10.1186/gb-2008-9-6-r95 (PMC2481427; doi:10.1186/gb-2008-9-6-r95)
Supplement: Additional data file 4 — Bipartite graph of the final metabolic network analyzed in this work (after hub and end compounds removal). [file gb-2008-9-6-r95-S4.gz › Additional data file 4.xgmml]

<?xml version="1.0" encoding="UTF-8" standalone="yes"?>
<graph label="Union--child" id="Union--child" xmlns:dc="http://purl.org/dc/elements/1.1/" xmlns="http://www.cs.rpi.edu/XGMML" xmlns:xlink="http://www.w3.org/1999/xlink" xmlns:rdf="http://www.w3.org/1999/02/22-rdf-syntax-ns#" xmlns:xsi="http://www.w3.org/2001/XMLSchema-instance">
    <att name="documentVersion" value="1.0"/>
    <att name="networkMetadata">
        <rdf:RDF>
            <rdf:Description rdf:about="http://www.cytoscape.org/">
                <dc:source>http://www.cytoscape.org/</dc:source>
                <dc:format>Cytoscape-XGMML</dc:format>
                <dc:description>N/A</dc:description>
                <dc:date>2008-05-28 00:21:40</dc:date>
                <dc:type>Protein-Protein Interaction</dc:type>
                <dc:identifier>N/A</dc:identifier>
                <dc:title>Union--child</dc:title>
            </rdf:Description>
        </rdf:RDF>
    </att>
    <att name="backgroundColor" value="#ccccff"/>
    <att name="documentVersion" label="documentVersion" type="string" value="1.0"/>
    <att name="GRAPH_VIEW_ZOOM" label="GRAPH_VIEW_ZOOM" type="real" value="0.09982833104799849"/>
    <att name="GRAPH_VIEW_CENTER_X" label="GRAPH_VIEW_CENTER_X" type="real" value="-5586.2388916015625"/>
    <att name="GRAPH_VIEW_CENTER_Y" label="GRAPH_VIEW_CENTER_Y" type="real" value="2174.3644409179688"/>
    <node label="RXN-5181" id="-345">
        <att name="node.fillColor" label="node.fillColor" type="string" value="other"/>
        <att name="hiddenLabel" label="hiddenLabel" type="string"/>
        <att name="AMINOACID_TYPE" label="AMINOACID_TYPE" type="string"/>
        <att name="alias" label="alias" type="list">
            <att type="string" value="RXN-5181"/>
        </att>
        <att name="node.labelsize" label="node.labelsize" type="integer" value="40"/>
        <att name="node.fontSize" label="node.fontSize" type="string"/>
        <att name="node.shape" label="node.shape" type="string" value="ELLIPSE"/>
        <att name="Status" label="Status" type="string"/>
        <att name="canonicalName" label="canonicalName" type="string" value="RXN-5181"/>
        <att name="node.label" label="node.label" type="string" value="RXN-5181"/>
        <att name="Compound_CommonName" label="Compound_CommonName" type="string" value="RXN-5181"/>
        <att name="node.labelPosition" label="node.labelPosition" type="string"/>
        <graphics w="30.0" h="30.0" width="1" outline="#000000" fill="#6699ff" y="65.4735336303711" x="-3097.729736328125" type="ellipse">
            <att name="cytoscapeNodeGraphicsAttributes">
                <att name="nodeTransparency" value="1.0"/>
                <att name="nodeLabelFont" value="Default-0-12"/>
                <att name="borderLineType" value="solid"/>
            </att>
        </graphics>
    </node>
    <node label="phosphoribulosylformimino-AICAR-P" id="-344">
        <att name="node.fillColor" label="node.fillColor" type="string"/>
        <att name="hiddenLabel" label="hiddenLabel" type="string"/>
        <att name="AMINOACID_TYPE" label="AMINOACID_TYPE" type="string"/>
        <att name="alias" label="alias" type="list"/>
        <att name="node.labelsize" label="node.labelsize" type="integer" value="30"/>
        <att name="node.fontSize" label="node.fontSize" type="string"/>
        <att name="node.shape" label="node.shape" type="string" value="TRIANGLE"/>
        <att name="Status" label="Status" type="string"/>
        <att name="canonicalName" label="canonicalName" type="string" value="phosphoribulosylformimino-AICAR-P"/>
        <att name="node.label" label="node.label" type="string" value="phosphoribulosylformimino-AICAR-P"/>
        <att name="Compound_CommonName" label="Compound_CommonName" type="string" value="phosphoribulosylformimino-AICAR-P"/>
        <att name="node.labelPosition" label="node.labelPosition" type="string" value="N,S,c,0,0"/>
        <graphics w="15.0" h="15.0" width="1" outline="#000000" fill="#ffffff" y="2958.631591796875" x="-8018.9609375" type="triangle">
            <att name="cytoscapeNodeGraphicsAttributes">
                <att name="nodeTransparency" value="1.0"/>
                <att name="nodeLabelFont" value="Default-0-12"/>
                <att name="borderLineType" value="solid"/>
            </att>
        </graphics>
    </node>
    <node label="TRYPSYN-RXN" id="-343">
        <att name="node.fillColor" label="node.fillColor" type="string" value="eco"/>
        <att name="hiddenLabel" label="hiddenLabel" type="string"/>
        <att name="AMINOACID_TYPE" label="AMINOACID_TYPE" type="string"/>
        <att name="alias" label="alias" type="list">
            <att type="string" value="TRYPSYN-RXN"/>
        </att>
        <att name="node.labelsize" label="node.labelsize" type="integer" value="50"/>
        <att name="node.fontSize" label="node.fontSize" type="string"/>
        <att name="node.shape" label="node.shape" type="string" value="ELLIPSE"/>
        <att name="Status" label="Status" type="string"/>
        <att name="canonicalName" label="canonicalName" type="string" value="TRYPSYN-RXN"/>
        <att name="node.label" label="node.label" type="string" value="4.2.1.20"/>
        <att name="Compound_CommonName" label="Compound_CommonName" type="string" value="TRYPSYN-RXN"/>
        <att name="node.labelPosition" label="node.labelPosition" type="string"/>
        <graphics w="70.0" h="70.0" width="1" outline="#000000" fill="#33ff33" y="2893.175537109375" x="-7183.5810546875" type="ellipse">
            <att name="cytoscapeNodeGraphicsAttributes">
                <att name="nodeTransparency" value="1.0"/>
                <att name="nodeLabelFont" value="Default-0-12"/>
                <att name="borderLineType" value="solid"/>
            </att>
        </graphics>
    </node>
    <node label="HOMOCITRATE-SYNTHASE-RXN" id="-342">
        <att name="node.fillColor" label="node.fillColor" type="string" value="other"/>
        <att name="hiddenLabel" label="hiddenLabel" type="string"/>
        <att name="AMINOACID_TYPE" label="AMINOACID_TYPE" type="string"/>
        <att name="alias" label="alias" type="list">
            <att type="string" value="HOMOCITRATE-SYNTHASE-RXN"/>
        </att>
        <att name="node.labelsize" label="node.labelsize" type="integer" value="50"/>
        <att name="node.fontSize" label="node.fontSize" type="string"/>
        <att name="node.shape" label="node.shape" type="string" value="ELLIPSE"/>
        <att name="Status" label="Status" type="string"/>
        <att name="canonicalName" label="canonicalName" type="string" value="HOMOCITRATE-SYNTHASE-RXN"/>
        <att name="node.label" label="node.label" type="string" value="2.3.3.14"/>
        <att name="Compound_CommonName" label="Compound_CommonName" type="string" value="HOMOCITRATE-SYNTHASE-RXN"/>
        <att name="node.labelPosition" label="node.labelPosition" type="string"/>
        <graphics w="30.0" h="30.0" width="1" outline="#000000" fill="#6699ff" y="-953.222412109375" x="-3314.5078125" type="ellipse">
            <att name="cytoscapeNodeGraphicsAttributes">
                <att name="nodeTransparency" value="1.0"/>
                <att name="nodeLabelFont" value="Default-0-12"/>
                <att name="borderLineType" value="solid"/>
            </att>
        </graphics>
    </node>
    <node label="BRANCHED-CHAINAMINOTRANSFERVAL-RXN" id="-341">
        <att name="node.fillColor" label="node.fillColor" type="string" value="eco"/>
        <att name="hiddenLabel" label="hiddenLabel" type="string"/>
        <att name="AMINOACID_TYPE" label="AMINOACID_TYPE" type="string"/>
        <att name="alias" label="alias" type="list">
            <att type="string" value="BRANCHED-CHAINAMINOTRANSFERVAL-RXN"/>
        </att>
        <att name="node.labelsize" label="node.labelsize" type="integer" value="50"/>
        <att name="node.fontSize" label="node.fontSize" type="string"/>
        <att name="node.shape" label="node.shape" type="string" value="ELLIPSE"/>
        <att name="Status" label="Status" type="string"/>
        <att name="canonicalName" label="canonicalName" type="string" value="BRANCHED-CHAINAMINOTRANSFERVAL-RXN"/>
        <att name="node.label" label="node.label" type="string" value="2.6.1.42(Eco_IlvE)"/>
        <att name="Compound_CommonName" label="Compound_CommonName" type="string" value="BRANCHED-CHAINAMINOTRANSFERVAL-RXN"/>
        <att name="node.labelPosition" label="node.labelPosition" type="string"/>
        <graphics w="70.0" h="70.0" width="1" outline="#000000" fill="#33ff33" y="5182.421875" x="-5573.9951171875" type="ellipse">
            <att name="cytoscapeNodeGraphicsAttributes">
                <att name="nodeTransparency" value="1.0"/>
                <att name="nodeLabelFont" value="Default-0-12"/>
                <att name="borderLineType" value="solid"/>
            </att>
        </graphics>
    </node>
    <node label="S-adenosyl-L-methionine" id="-340">
        <att name="node.fillColor" label="node.fillColor" type="string"/>
        <att name="hiddenLabel" label="hiddenLabel" type="string"/>
        <att name="AMINOACID_TYPE" label="AMINOACID_TYPE" type="string"/>
        <att name="alias" label="alias" type="list"/>
        <att name="node.labelsize" label="node.labelsize" type="integer" value="30"/>
        <att name="node.fontSize" label="node.fontSize" type="string"/>
        <att name="node.shape" label="node.shape" type="string" value="TRIANGLE"/>
        <att name="Status" label="Status" type="string"/>
        <att name="canonicalName" label="canonicalName" type="string" value="S-adenosyl-L-methionine"/>
        <att name="node.label" label="node.label" type="string" value="S-adenosyl-L-methionine"/>
        <att name="Compound_CommonName" label="Compound_CommonName" type="string" value="S-adenosyl-L-methionine"/>
        <att name="node.labelPosition" label="node.labelPosition" type="string" value="E,W,c,0,0"/>
        <graphics w="15.0" h="15.0" width="1" outline="#000000" fill="#ffffff" y="2527.85009765625" x="-3032.7099609375" type="triangle">
            <att name="cytoscapeNodeGraphicsAttributes">
                <att name="nodeTransparency" value="1.0"/>
                <att name="nodeLabelFont" value="Default-0-12"/>
                <att name="borderLineType" value="solid"/>
            </att>
        </graphics>
    </node>
    <node label="ORNITHINE-GLU-AMINOTRANSFORASE-RXN" id="-339">
        <att name="node.fillColor" label="node.fillColor" type="string" value="other"/>
        <att name="hiddenLabel" label="hiddenLabel" type="string"/>
        <att name="AMINOACID_TYPE" label="AMINOACID_TYPE" type="string"/>
        <att name="alias" label="alias" type="list">
            <att type="string" value="ORNITHINE-GLU-AMINOTRANSFORASE-RXN"/>
        </att>
        <att name="node.labelsize" label="node.labelsize" type="integer" value="50"/>
        <att name="node.fontSize" label="node.fontSize" type="string"/>
        <att name="node.shape" label="node.shape" type="string" value="ELLIPSE"/>
        <att name="Status" label="Status" type="string"/>
        <att name="canonicalName" label="canonicalName" type="string" value="ORNITHINE-GLU-AMINOTRANSFORASE-RXN"/>
        <att name="node.label" label="node.label" type="string" value="2.6.1.13"/>
        <att name="Compound_CommonName" label="Compound_CommonName" type="string" value="ORNITHINE-GLU-AMINOTRANSFORASE-RXN"/>
        <att name="node.labelPosition" label="node.labelPosition" type="string"/>
        <graphics w="60.0" h="60.0" width="1" outline="#000000" fill="#6699ff" y="-214.7235107421875" x="-7412.234375" type="ellipse">
            <att name="cytoscapeNodeGraphicsAttributes">
                <att name="nodeTransparency" value="1.0"/>
                <att name="nodeLabelFont" value="Default-0-12"/>
                <att name="borderLineType" value="solid"/>
            </att>
        </graphics>
    </node>
    <node label="RXN-7764" id="-338">
        <att name="node.fillColor" label="node.fillColor" type="string" value="unknown"/>
        <att name="hiddenLabel" label="hiddenLabel" type="string"/>
        <att name="AMINOACID_TYPE" label="AMINOACID_TYPE" type="string"/>
        <att name="alias" label="alias" type="list">
            <att type="string" value="RXN-7764"/>
        </att>
        <att name="node.labelsize" label="node.labelsize" type="integer" value="40"/>
        <att name="node.fontSize" label="node.fontSize" type="string"/>
        <att name="node.shape" label="node.shape" type="string" value="ELLIPSE"/>
        <att name="Status" label="Status" type="string" value="Unknown"/>
        <att name="canonicalName" label="canonicalName" type="string" value="RXN-7764"/>
        <att name="node.label" label="node.label" type="string" value="RXN-7764"/>
        <att name="Compound_CommonName" label="Compound_CommonName" type="string" value="RXN-7764"/>
        <att name="node.labelPosition" label="node.labelPosition" type="string"/>
        <graphics w="1.0" h="1.0" width="1" outline="#000000" fill="#6699ff" y="4936.201171875" x="-7039.54345703125" type="ellipse">
            <att name="cytoscapeNodeGraphicsAttributes">
                <att name="nodeTransparency" value="1.0"/>
                <att name="nodeLabelFont" value="Default-0-12"/>
                <att name="borderLineType" value="solid"/>
            </att>
        </graphics>
    </node>
    <node label="AKBLIG-RXN" id="-337">
        <att name="node.fillColor" label="node.fillColor" type="string" value="eco"/>
        <att name="hiddenLabel" label="hiddenLabel" type="string"/>
        <att name="AMINOACID_TYPE" label="AMINOACID_TYPE" type="string"/>
        <att name="alias" label="alias" type="list">
            <att type="string" value="AKBLIG-RXN"/>
        </att>
        <att name="node.labelsize" label="node.labelsize" type="integer" value="50"/>
        <att name="node.fontSize" label="node.fontSize" type="string"/>
        <att name="node.shape" label="node.shape" type="string" value="ELLIPSE"/>
        <att name="Status" label="Status" type="string"/>
        <att name="canonicalName" label="canonicalName" type="string" value="AKBLIG-RXN"/>
        <att name="node.label" label="node.label" type="string" value="2.3.1.29"/>
        <att name="Compound_CommonName" label="Compound_CommonName" type="string" value="AKBLIG-RXN"/>
        <att name="node.labelPosition" label="node.labelPosition" type="string"/>
        <graphics w="60.0" h="60.0" width="1" outline="#000000" fill="#33ff33" y="2137.28271484375" x="-4386.9619140625" type="ellipse">
            <att name="cytoscapeNodeGraphicsAttributes">
                <att name="nodeTransparency" value="1.0"/>
                <att name="nodeLabelFont" value="Default-0-12"/>
                <att name="borderLineType" value="solid"/>
            </att>
        </graphics>
    </node>
    <node label="ASPARAGHYD-RXN(E_coli_K12_type2)" id="-336">
        <att name="node.fillColor" label="node.fillColor" type="string" value="eco"/>
        <att name="hiddenLabel" label="hiddenLabel" type="string"/>
        <att name="AMINOACID_TYPE" label="AMINOACID_TYPE" type="string"/>
        <att name="alias" label="alias" type="list">
            <att type="string" value="ASPARAGHYD-RXN(E_coli_K12_type2)"/>
        </att>
        <att name="node.labelsize" label="node.labelsize" type="integer" value="50"/>
        <att name="node.fontSize" label="node.fontSize" type="string"/>
        <att name="node.shape" label="node.shape" type="string" value="ELLIPSE"/>
        <att name="Status" label="Status" type="string"/>
        <att name="canonicalName" label="canonicalName" type="string" value="ASPARAGHYD-RXN(Eco_AnsAB)"/>
        <att name="node.label" label="node.label" type="string" value="3.5.1.1(Eco_AnsAB)"/>
        <att name="Compound_CommonName" label="Compound_CommonName" type="string"/>
        <att name="node.labelPosition" label="node.labelPosition" type="string"/>
        <graphics w="40.0" h="40.0" width="1" outline="#000000" fill="#33ff33" y="3091.919189453125" x="-5439.212890625" type="ellipse">
            <att name="cytoscapeNodeGraphicsAttributes">
                <att name="nodeTransparency" value="1.0"/>
                <att name="nodeLabelFont" value="Default-0-12"/>
                <att name="borderLineType" value="solid"/>
            </att>
        </graphics>
    </node>
    <node label="L-threonine" id="-335">
        <att name="node.fillColor" label="node.fillColor" type="string" value="AA"/>
        <att name="hiddenLabel" label="hiddenLabel" type="string"/>
        <att name="AMINOACID_TYPE" label="AMINOACID_TYPE" type="string" value="POLAR"/>
        <att name="alias" label="alias" type="list"/>
        <att name="node.labelsize" label="node.labelsize" type="integer" value="50"/>
        <att name="node.fontSize" label="node.fontSize" type="string"/>
        <att name="node.shape" label="node.shape" type="string" value="TRIANGLE"/>
        <att name="Status" label="Status" type="string"/>
        <att name="canonicalName" label="canonicalName" type="string" value="L-threonine"/>
        <att name="node.label" label="node.label" type="string" value="L-threonine"/>
        <att name="Compound_CommonName" label="Compound_CommonName" type="string" value="L-threonine"/>
        <att name="node.labelPosition" label="node.labelPosition" type="string"/>
        <graphics w="50.0" h="50.0" width="1" outline="#000000" fill="#ff3333" y="1826.6585693359375" x="-4596.978515625" type="triangle">
            <att name="cytoscapeNodeGraphicsAttributes">
                <att name="nodeTransparency" value="1.0"/>
                <att name="nodeLabelFont" value="Default-0-12"/>
                <att name="borderLineType" value="solid"/>
            </att>
        </graphics>
    </node>
    <node label="PYRUVATE-CARBOXYLASE-RXN" id="-334">
        <att name="node.fillColor" label="node.fillColor" type="string" value="other"/>
        <att name="hiddenLabel" label="hiddenLabel" type="string"/>
        <att name="AMINOACID_TYPE" label="AMINOACID_TYPE" type="string"/>
        <att name="alias" label="alias" type="list">
            <att type="string" value="PYRUVATE-CARBOXYLASE-RXN"/>
        </att>
        <att name="node.labelsize" label="node.labelsize" type="integer" value="50"/>
        <att name="node.fontSize" label="node.fontSize" type="string"/>
        <att name="node.shape" label="node.shape" type="string" value="ELLIPSE"/>
        <att name="Status" label="Status" type="string"/>
        <att name="canonicalName" label="canonicalName" type="string" value="PYRUVATE-CARBOXYLASE-RXN"/>
        <att name="node.label" label="node.label" type="string" value="6.4.1.1"/>
        <att name="Compound_CommonName" label="Compound_CommonName" type="string" value="PYRUVATE-CARBOXYLASE-RXN"/>
        <att name="node.labelPosition" label="node.labelPosition" type="string"/>
        <graphics w="80.0" h="80.0" width="1" outline="#000000" fill="#6699ff" y="2788.771484375" x="-4769.58935546875" type="ellipse">
            <att name="cytoscapeNodeGraphicsAttributes">
                <att name="nodeTransparency" value="1.0"/>
                <att name="nodeLabelFont" value="Default-0-12"/>
                <att name="borderLineType" value="solid"/>
            </att>
        </graphics>
    </node>
    <node label="2,5-DIAMINOVALERATE-AMINOTRANSFERASE-RXN" id="-333">
        <att name="node.fillColor" label="node.fillColor" type="string" value="unknown"/>
        <att name="hiddenLabel" label="hiddenLabel" type="string"/>
        <att name="AMINOACID_TYPE" label="AMINOACID_TYPE" type="string"/>
        <att name="alias" label="alias" type="list">
            <att type="string" value="2,5-DIAMINOVALERATE-AMINOTRANSFERASE-RXN"/>
        </att>
        <att name="node.labelsize" label="node.labelsize" type="integer" value="40"/>
        <att name="node.fontSize" label="node.fontSize" type="string"/>
        <att name="node.shape" label="node.shape" type="string" value="ELLIPSE"/>
        <att name="Status" label="Status" type="string" value="Unknown"/>
        <att name="canonicalName" label="canonicalName" type="string" value="2,5-DIAMINOVALERATE-AMINOTRANSFERASE-RXN"/>
        <att name="node.label" label="node.label" type="string" value="2,5-DIAMINOVALERATE-AMINOTRANSFERASE-RXN"/>
        <att name="Compound_CommonName" label="Compound_CommonName" type="string" value="2,5-DIAMINOVALERATE-AMINOTRANSFERASE-RXN"/>
        <att name="node.labelPosition" label="node.labelPosition" type="string"/>
        <graphics w="1.0" h="1.0" width="1" outline="#000000" fill="#6699ff" y="-132.3888702392578" x="-7265.4033203125" type="ellipse">
            <att name="cytoscapeNodeGraphicsAttributes">
                <att name="nodeTransparency" value="1.0"/>
                <att name="nodeLabelFont" value="Default-0-12"/>
                <att name="borderLineType" value="solid"/>
            </att>
        </graphics>
    </node>
    <node label="DIHYDROXYMETVALDEHYDRAT-RXN" id="-332">
        <att name="node.fillColor" label="node.fillColor" type="string" value="eco"/>
        <att name="hiddenLabel" label="hiddenLabel" type="string"/>
        <att name="AMINOACID_TYPE" label="AMINOACID_TYPE" type="string"/>
        <att name="alias" label="alias" type="list">
            <att type="string" value="DIHYDROXYMETVALDEHYDRAT-RXN"/>
        </att>
        <att name="node.labelsize" label="node.labelsize" type="integer" value="50"/>
        <att name="node.fontSize" label="node.fontSize" type="string"/>
        <att name="node.shape" label="node.shape" type="string" value="ELLIPSE"/>
        <att name="Status" label="Status" type="string"/>
        <att name="canonicalName" label="canonicalName" type="string" value="DIHYDROXYMETVALDEHYDRAT-RXN"/>
        <att name="node.label" label="node.label" type="string" value="4.2.1.9"/>
        <att name="Compound_CommonName" label="Compound_CommonName" type="string" value="DIHYDROXYMETVALDEHYDRAT-RXN"/>
        <att name="node.labelPosition" label="node.labelPosition" type="string"/>
        <graphics w="70.0" h="70.0" width="1" outline="#000000" fill="#33ff33" y="4936.201171875" x="-6803.56787109375" type="ellipse">
            <att name="cytoscapeNodeGraphicsAttributes">
                <att name="nodeTransparency" value="1.0"/>
                <att name="nodeLabelFont" value="Default-0-12"/>
                <att name="borderLineType" value="solid"/>
            </att>
        </graphics>
    </node>
    <node label="CYSTATHIONINE-BETA-LYASE-RXN" id="-331">
        <att name="node.fillColor" label="node.fillColor" type="string" value="eco"/>
        <att name="hiddenLabel" label="hiddenLabel" type="string"/>
        <att name="AMINOACID_TYPE" label="AMINOACID_TYPE" type="string"/>
        <att name="alias" label="alias" type="list">
            <att type="string" value="CYSTATHIONINE-BETA-LYASE-RXN"/>
        </att>
        <att name="node.labelsize" label="node.labelsize" type="integer" value="50"/>
        <att name="node.fontSize" label="node.fontSize" type="string"/>
        <att name="node.shape" label="node.shape" type="string" value="ELLIPSE"/>
        <att name="Status" label="Status" type="string"/>
        <att name="canonicalName" label="canonicalName" type="string" value="CYSTATHIONINE-BETA-LYASE-RXN"/>
        <att name="node.label" label="node.label" type="string" value="4.4.1.8"/>
        <att name="Compound_CommonName" label="Compound_CommonName" type="string" value="CYSTATHIONINE-BETA-LYASE-RXN"/>
        <att name="node.labelPosition" label="node.labelPosition" type="string"/>
        <graphics w="50.0" h="50.0" width="1" outline="#000000" fill="#33ff33" y="4312.4912109375" x="-3284.2001953125" type="ellipse">
            <att name="cytoscapeNodeGraphicsAttributes">
                <att name="nodeTransparency" value="1.0"/>
                <att name="nodeLabelFont" value="Default-0-12"/>
                <att name="borderLineType" value="solid"/>
            </att>
        </graphics>
    </node>
    <node label="SHIKIMATE-KINASE-RXN(E_coli_K12)" id="-330">
        <att name="node.fillColor" label="node.fillColor" type="string" value="eco"/>
        <att name="hiddenLabel" label="hiddenLabel" type="string"/>
        <att name="AMINOACID_TYPE" label="AMINOACID_TYPE" type="string"/>
        <att name="alias" label="alias" type="list">
            <att type="string" value="SHIKIMATE-KINASE-RXN(E_coli_K12)"/>
        </att>
        <att name="node.labelsize" label="node.labelsize" type="integer" value="50"/>
        <att name="node.fontSize" label="node.fontSize" type="string"/>
        <att name="node.shape" label="node.shape" type="string" value="ELLIPSE"/>
        <att name="Status" label="Status" type="string"/>
        <att name="canonicalName" label="canonicalName" type="string" value="SHIKIMATE-KINASE-RXN(E_coli_K12)"/>
        <att name="node.label" label="node.label" type="string" value="2.7.1.71(Eco)"/>
        <att name="Compound_CommonName" label="Compound_CommonName" type="string"/>
        <att name="node.labelPosition" label="node.labelPosition" type="string" value="NW,SE,c,70,10"/>
        <graphics w="40.0" h="40.0" width="1" outline="#000000" fill="#33ff33" y="1227.9921875" x="-7884.8955078125" type="ellipse">
            <att name="cytoscapeNodeGraphicsAttributes">
                <att name="nodeTransparency" value="1.0"/>
                <att name="nodeLabelFont" value="Default-0-12"/>
                <att name="borderLineType" value="solid"/>
            </att>
        </graphics>
    </node>
    <node label="RXN-7968" id="-329">
        <att name="node.fillColor" label="node.fillColor" type="string" value="eco"/>
        <att name="hiddenLabel" label="hiddenLabel" type="string"/>
        <att name="AMINOACID_TYPE" label="AMINOACID_TYPE" type="string"/>
        <att name="alias" label="alias" type="list">
            <att type="string" value="RXN-7968"/>
        </att>
        <att name="node.labelsize" label="node.labelsize" type="integer" value="50"/>
        <att name="node.fontSize" label="node.fontSize" type="string"/>
        <att name="node.shape" label="node.shape" type="string" value="ELLIPSE"/>
        <att name="Status" label="Status" type="string"/>
        <att name="canonicalName" label="canonicalName" type="string" value="RXN-7968"/>
        <att name="node.label" label="node.label" type="string" value="1.1.1.282"/>
        <att name="Compound_CommonName" label="Compound_CommonName" type="string" value="RXN-7968"/>
        <att name="node.labelPosition" label="node.labelPosition" type="string" value="NW,SE,c,70,10"/>
        <graphics w="70.0" h="70.0" width="1" outline="#000000" fill="#33ff33" y="1066.3841552734375" x="-7884.8955078125" type="ellipse">
            <att name="cytoscapeNodeGraphicsAttributes">
                <att name="nodeTransparency" value="1.0"/>
                <att name="nodeLabelFont" value="Default-0-12"/>
                <att name="borderLineType" value="solid"/>
            </att>
        </graphics>
    </node>
    <node label="N2acetyl-alpha;-aminoadipyl-delta;-phosphate" id="-328">
        <att name="node.fillColor" label="node.fillColor" type="string"/>
        <att name="hiddenLabel" label="hiddenLabel" type="string"/>
        <att name="AMINOACID_TYPE" label="AMINOACID_TYPE" type="string"/>
        <att name="alias" label="alias" type="list"/>
        <att name="node.labelsize" label="node.labelsize" type="integer" value="30"/>
        <att name="node.fontSize" label="node.fontSize" type="string"/>
        <att name="node.shape" label="node.shape" type="string" value="TRIANGLE"/>
        <att name="Status" label="Status" type="string"/>
        <att name="canonicalName" label="canonicalName" type="string" value="N2acetyl-alpha;-aminoadipyl-delta;-phosphate"/>
        <att name="node.label" label="node.label" type="string" value="N2acetyl-alpha-aminoadipyl-delta-phosphate"/>
        <att name="Compound_CommonName" label="Compound_CommonName" type="string" value="N2acetyl-alpha;-aminoadipyl-delta;-phosphate"/>
        <att name="node.labelPosition" label="node.labelPosition" type="string" value="N,S,c,0,0"/>
        <graphics w="15.0" h="15.0" width="1" outline="#000000" fill="#ffffff" y="385.7477111816406" x="-3097.72998046875" type="triangle">
            <att name="cytoscapeNodeGraphicsAttributes">
                <att name="nodeTransparency" value="1.0"/>
                <att name="nodeLabelFont" value="Default-0-12"/>
                <att name="borderLineType" value="solid"/>
            </att>
        </graphics>
    </node>
    <node label="RXN-7933" id="-327">
        <att name="node.fillColor" label="node.fillColor" type="string" value="other"/>
        <att name="hiddenLabel" label="hiddenLabel" type="string"/>
        <att name="AMINOACID_TYPE" label="AMINOACID_TYPE" type="string"/>
        <att name="alias" label="alias" type="list">
            <att type="string" value="RXN-7933"/>
        </att>
        <att name="node.labelsize" label="node.labelsize" type="integer" value="50"/>
        <att name="node.fontSize" label="node.fontSize" type="string"/>
        <att name="node.shape" label="node.shape" type="string" value="ELLIPSE"/>
        <att name="Status" label="Status" type="string"/>
        <att name="canonicalName" label="canonicalName" type="string" value="RXN-7933"/>
        <att name="node.label" label="node.label" type="string" value="3.5.1.16(Xca)"/>
        <att name="Compound_CommonName" label="Compound_CommonName" type="string" value="RXN-7933"/>
        <att name="node.labelPosition" label="node.labelPosition" type="string"/>
        <graphics w="10.0" h="10.0" width="1" outline="#000000" fill="#6699ff" y="-110.20111846923828" x="-5535.36962890625" type="ellipse">
            <att name="cytoscapeNodeGraphicsAttributes">
                <att name="nodeTransparency" value="1.0"/>
                <att name="nodeLabelFont" value="Default-0-12"/>
                <att name="borderLineType" value="solid"/>
            </att>
        </graphics>
    </node>
    <node label="ARGININE-DEIMINASE-RXN" id="-326">
        <att name="node.fillColor" label="node.fillColor" type="string" value="other"/>
        <att name="hiddenLabel" label="hiddenLabel" type="string"/>
        <att name="AMINOACID_TYPE" label="AMINOACID_TYPE" type="string"/>
        <att name="alias" label="alias" type="list">
            <att type="string" value="ARGININE-DEIMINASE-RXN"/>
        </att>
        <att name="node.labelsize" label="node.labelsize" type="integer" value="50"/>
        <att name="node.fontSize" label="node.fontSize" type="string"/>
        <att name="node.shape" label="node.shape" type="string" value="ELLIPSE"/>
        <att name="Status" label="Status" type="string"/>
        <att name="canonicalName" label="canonicalName" type="string" value="ARGININE-DEIMINASE-RXN"/>
        <att name="node.label" label="node.label" type="string" value="3.5.3.6"/>
        <att name="Compound_CommonName" label="Compound_CommonName" type="string" value="ARGININE-DEIMINASE-RXN"/>
        <att name="node.labelPosition" label="node.labelPosition" type="string"/>
        <graphics w="10.0" h="10.0" width="1" outline="#000000" fill="#6699ff" y="397.77825927734375" x="-5996.0244140625" type="ellipse">
            <att name="cytoscapeNodeGraphicsAttributes">
                <att name="nodeTransparency" value="1.0"/>
                <att name="nodeLabelFont" value="Default-0-12"/>
                <att name="borderLineType" value="solid"/>
            </att>
        </graphics>
    </node>
    <node label="BRANCHED-CHAINAMINOTRANSFERILEU-RXN" id="-325">
        <att name="node.fillColor" label="node.fillColor" type="string" value="eco"/>
        <att name="hiddenLabel" label="hiddenLabel" type="string"/>
        <att name="AMINOACID_TYPE" label="AMINOACID_TYPE" type="string"/>
        <att name="alias" label="alias" type="list">
            <att type="string" value="BRANCHED-CHAINAMINOTRANSFERILEU-RXN"/>
        </att>
        <att name="node.labelsize" label="node.labelsize" type="integer" value="50"/>
        <att name="node.fontSize" label="node.fontSize" type="string"/>
        <att name="node.shape" label="node.shape" type="string" value="ELLIPSE"/>
        <att name="Status" label="Status" type="string"/>
        <att name="canonicalName" label="canonicalName" type="string" value="BRANCHED-CHAINAMINOTRANSFERILEU-RXN"/>
        <att name="node.label" label="node.label" type="string" value="2.6.1.42(Eco_IlvE)"/>
        <att name="Compound_CommonName" label="Compound_CommonName" type="string" value="BRANCHED-CHAINAMINOTRANSFERILEU-RXN"/>
        <att name="node.labelPosition" label="node.labelPosition" type="string"/>
        <graphics w="80.0" h="80.0" width="1" outline="#000000" fill="#33ff33" y="5198.93798828125" x="-6807.7109375" type="ellipse">
            <att name="cytoscapeNodeGraphicsAttributes">
                <att name="nodeTransparency" value="1.0"/>
                <att name="nodeLabelFont" value="Default-0-12"/>
                <att name="borderLineType" value="solid"/>
            </att>
        </graphics>
    </node>
    <node label="RXN-7743" id="-324">
        <att name="node.fillColor" label="node.fillColor" type="string" value="other"/>
        <att name="hiddenLabel" label="hiddenLabel" type="string"/>
        <att name="AMINOACID_TYPE" label="AMINOACID_TYPE" type="string"/>
        <att name="alias" label="alias" type="list">
            <att type="string" value="RXN-7743"/>
        </att>
        <att name="node.labelsize" label="node.labelsize" type="integer" value="50"/>
        <att name="node.fontSize" label="node.fontSize" type="string"/>
        <att name="node.shape" label="node.shape" type="string" value="ELLIPSE"/>
        <att name="Status" label="Status" type="string"/>
        <att name="canonicalName" label="canonicalName" type="string" value="RXN-7743"/>
        <att name="node.label" label="node.label" type="string" value="RXN-7743"/>
        <att name="Compound_CommonName" label="Compound_CommonName" type="string" value="RXN-7743"/>
        <att name="node.labelPosition" label="node.labelPosition" type="string"/>
        <graphics w="10.0" h="10.0" width="1" outline="#000000" fill="#6699ff" y="3377.134033203125" x="-6285.9453125" type="ellipse">
            <att name="cytoscapeNodeGraphicsAttributes">
                <att name="nodeTransparency" value="1.0"/>
                <att name="nodeLabelFont" value="Default-0-12"/>
                <att name="borderLineType" value="solid"/>
            </att>
        </graphics>
    </node>
    <node label="alpha;-ketoadipate" id="-323">
        <att name="node.fillColor" label="node.fillColor" type="string"/>
        <att name="hiddenLabel" label="hiddenLabel" type="string"/>
        <att name="AMINOACID_TYPE" label="AMINOACID_TYPE" type="string"/>
        <att name="alias" label="alias" type="list"/>
        <att name="node.labelsize" label="node.labelsize" type="integer" value="30"/>
        <att name="node.fontSize" label="node.fontSize" type="string"/>
        <att name="node.shape" label="node.shape" type="string" value="TRIANGLE"/>
        <att name="Status" label="Status" type="string"/>
        <att name="canonicalName" label="canonicalName" type="string" value="alpha;-ketoadipate"/>
        <att name="node.label" label="node.label" type="string" value="alpha-ketoadipate"/>
        <att name="Compound_CommonName" label="Compound_CommonName" type="string" value="alpha;-ketoadipate"/>
        <att name="node.labelPosition" label="node.labelPosition" type="string"/>
        <graphics w="15.0" h="15.0" width="1" outline="#000000" fill="#ffffff" y="-241.91000366210938" x="-3314.5078125" type="triangle">
            <att name="cytoscapeNodeGraphicsAttributes">
                <att name="nodeTransparency" value="1.0"/>
                <att name="nodeLabelFont" value="Default-0-12"/>
                <att name="borderLineType" value="solid"/>
            </att>
        </graphics>
    </node>
    <node label="2-oxo-4-methylthiobutanoate" id="-322">
        <att name="node.fillColor" label="node.fillColor" type="string"/>
        <att name="hiddenLabel" label="hiddenLabel" type="string"/>
        <att name="AMINOACID_TYPE" label="AMINOACID_TYPE" type="string"/>
        <att name="alias" label="alias" type="list"/>
        <att name="node.labelsize" label="node.labelsize" type="integer" value="30"/>
        <att name="node.fontSize" label="node.fontSize" type="string"/>
        <att name="node.shape" label="node.shape" type="string" value="TRIANGLE"/>
        <att name="Status" label="Status" type="string"/>
        <att name="canonicalName" label="canonicalName" type="string" value="2-oxo-4-methylthiobutanoate"/>
        <att name="node.label" label="node.label" type="string" value="2-oxo-4-methylthiobutanoate"/>
        <att name="Compound_CommonName" label="Compound_CommonName" type="string" value="2-oxo-4-methylthiobutanoate"/>
        <att name="node.labelPosition" label="node.labelPosition" type="string"/>
        <graphics w="15.0" h="15.0" width="1" outline="#000000" fill="#ffffff" y="2502.63671875" x="-3728.3564453125" type="triangle">
            <att name="cytoscapeNodeGraphicsAttributes">
                <att name="nodeTransparency" value="1.0"/>
                <att name="nodeLabelFont" value="Default-0-12"/>
                <att name="borderLineType" value="solid"/>
            </att>
        </graphics>
    </node>
    <node label="THREONINE-ALDOLASE-RXN" id="-321">
        <att name="node.fillColor" label="node.fillColor" type="string" value="eco"/>
        <att name="hiddenLabel" label="hiddenLabel" type="string"/>
        <att name="AMINOACID_TYPE" label="AMINOACID_TYPE" type="string"/>
        <att name="alias" label="alias" type="list">
            <att type="string" value="THREONINE-ALDOLASE-RXN"/>
        </att>
        <att name="node.labelsize" label="node.labelsize" type="integer" value="50"/>
        <att name="node.fontSize" label="node.fontSize" type="string"/>
        <att name="node.shape" label="node.shape" type="string" value="ELLIPSE"/>
        <att name="Status" label="Status" type="string"/>
        <att name="canonicalName" label="canonicalName" type="string" value="THREONINE-ALDOLASE-RXN"/>
        <att name="node.label" label="node.label" type="string" value="4.1.2.5"/>
        <att name="Compound_CommonName" label="Compound_CommonName" type="string" value="THREONINE-ALDOLASE-RXN"/>
        <att name="node.labelPosition" label="node.labelPosition" type="string"/>
        <graphics w="40.0" h="40.0" width="1" outline="#000000" fill="#33ff33" y="1992.322998046875" x="-4651.16015625" type="ellipse">
            <att name="cytoscapeNodeGraphicsAttributes">
                <att name="nodeTransparency" value="1.0"/>
                <att name="nodeLabelFont" value="Default-0-12"/>
                <att name="borderLineType" value="solid"/>
            </att>
        </graphics>
    </node>
    <node label="phosphoribosyl-ATP" id="-320">
        <att name="node.fillColor" label="node.fillColor" type="string"/>
        <att name="hiddenLabel" label="hiddenLabel" type="string"/>
        <att name="AMINOACID_TYPE" label="AMINOACID_TYPE" type="string"/>
        <att name="alias" label="alias" type="list"/>
        <att name="node.labelsize" label="node.labelsize" type="integer" value="30"/>
        <att name="node.fontSize" label="node.fontSize" type="string"/>
        <att name="node.shape" label="node.shape" type="string" value="TRIANGLE"/>
        <att name="Status" label="Status" type="string"/>
        <att name="canonicalName" label="canonicalName" type="string" value="phosphoribosyl-ATP"/>
        <att name="node.label" label="node.label" type="string" value="phosphoribosyl-ATP"/>
        <att name="Compound_CommonName" label="Compound_CommonName" type="string" value="phosphoribosyl-ATP"/>
        <att name="node.labelPosition" label="node.labelPosition" type="string"/>
        <graphics w="15.0" h="15.0" width="1" outline="#000000" fill="#ffffff" y="2360.52197265625" x="-8018.9609375" type="triangle">
            <att name="cytoscapeNodeGraphicsAttributes">
                <att name="nodeTransparency" value="1.0"/>
                <att name="nodeLabelFont" value="Default-0-12"/>
                <att name="borderLineType" value="solid"/>
            </att>
        </graphics>
    </node>
    <node label="L-serine" id="-319">
        <att name="node.fillColor" label="node.fillColor" type="string" value="AA"/>
        <att name="hiddenLabel" label="hiddenLabel" type="string"/>
        <att name="AMINOACID_TYPE" label="AMINOACID_TYPE" type="string" value="POLAR"/>
        <att name="alias" label="alias" type="list"/>
        <att name="node.labelsize" label="node.labelsize" type="integer" value="50"/>
        <att name="node.fontSize" label="node.fontSize" type="string"/>
        <att name="node.shape" label="node.shape" type="string" value="TRIANGLE"/>
        <att name="Status" label="Status" type="string"/>
        <att name="canonicalName" label="canonicalName" type="string" value="L-serine"/>
        <att name="node.label" label="node.label" type="string" value="L-serine"/>
        <att name="Compound_CommonName" label="Compound_CommonName" type="string" value="L-serine"/>
        <att name="node.labelPosition" label="node.labelPosition" type="string"/>
        <graphics w="50.0" h="50.0" width="1" outline="#000000" fill="#ff3333" y="4110.06689453125" x="-3988.05615234375" type="triangle">
            <att name="cytoscapeNodeGraphicsAttributes">
                <att name="nodeTransparency" value="1.0"/>
                <att name="nodeLabelFont" value="Default-0-12"/>
                <att name="borderLineType" value="solid"/>
            </att>
        </graphics>
    </node>
    <node label="PREPHENATEDEHYDROG-RXN" id="-318">
        <att name="node.fillColor" label="node.fillColor" type="string" value="eco"/>
        <att name="hiddenLabel" label="hiddenLabel" type="string"/>
        <att name="AMINOACID_TYPE" label="AMINOACID_TYPE" type="string"/>
        <att name="alias" label="alias" type="list">
            <att type="string" value="PREPHENATEDEHYDROG-RXN"/>
        </att>
        <att name="node.labelsize" label="node.labelsize" type="integer" value="50"/>
        <att name="node.fontSize" label="node.fontSize" type="string"/>
        <att name="node.shape" label="node.shape" type="string" value="ELLIPSE"/>
        <att name="Status" label="Status" type="string"/>
        <att name="canonicalName" label="canonicalName" type="string" value="PREPHENATEDEHYDROG-RXN"/>
        <att name="node.label" label="node.label" type="string" value="1.3.1.12"/>
        <att name="Compound_CommonName" label="Compound_CommonName" type="string" value="PREPHENATEDEHYDROG-RXN"/>
        <att name="node.labelPosition" label="node.labelPosition" type="string"/>
        <graphics w="40.0" h="40.0" width="1" outline="#000000" fill="#33ff33" y="2100.809326171875" x="-6702.20361328125" type="ellipse">
            <att name="cytoscapeNodeGraphicsAttributes">
                <att name="nodeTransparency" value="1.0"/>
                <att name="nodeLabelFont" value="Default-0-12"/>
                <att name="borderLineType" value="solid"/>
            </att>
        </graphics>
    </node>
    <node label="p-hedroxyphenylpyruvate" id="-317">
        <att name="node.fillColor" label="node.fillColor" type="string"/>
        <att name="hiddenLabel" label="hiddenLabel" type="string"/>
        <att name="AMINOACID_TYPE" label="AMINOACID_TYPE" type="string"/>
        <att name="alias" label="alias" type="list"/>
        <att name="node.labelsize" label="node.labelsize" type="integer" value="30"/>
        <att name="node.fontSize" label="node.fontSize" type="string"/>
        <att name="node.shape" label="node.shape" type="string" value="TRIANGLE"/>
        <att name="Status" label="Status" type="string"/>
        <att name="canonicalName" label="canonicalName" type="string" value="p-hedroxyphenylpyruvate"/>
        <att name="node.label" label="node.label" type="string" value="p-hydroxyphenylpyruvate"/>
        <att name="Compound_CommonName" label="Compound_CommonName" type="string" value="p-hydroxyphenylpyruvate"/>
        <att name="node.labelPosition" label="node.labelPosition" type="string"/>
        <graphics w="15.0" h="15.0" width="1" outline="#000000" fill="#ffffff" y="2183.218017578125" x="-6701.6064453125" type="triangle">
            <att name="cytoscapeNodeGraphicsAttributes">
                <att name="nodeTransparency" value="1.0"/>
                <att name="nodeLabelFont" value="Default-0-12"/>
                <att name="borderLineType" value="solid"/>
            </att>
        </graphics>
    </node>
    <node label="3-DEHYDROQUINATE-DEHYDRATASE-RXN(B_subtilis_type_1)" id="-316">
        <att name="node.fillColor" label="node.fillColor" type="string" value="other"/>
        <att name="hiddenLabel" label="hiddenLabel" type="string"/>
        <att name="AMINOACID_TYPE" label="AMINOACID_TYPE" type="string"/>
        <att name="alias" label="alias" type="list">
            <att type="string" value="3-DEHYDROQUINATE-DEHYDRATASE-RXN(B_subtilis_type_1)"/>
        </att>
        <att name="node.labelsize" label="node.labelsize" type="integer" value="50"/>
        <att name="node.fontSize" label="node.fontSize" type="string"/>
        <att name="node.shape" label="node.shape" type="string" value="ELLIPSE"/>
        <att name="Status" label="Status" type="string"/>
        <att name="canonicalName" label="canonicalName" type="string" value="3-DEHYDROQUINATE-DEHYDRATASE-RXN(B_subtilis_type_1)"/>
        <att name="node.label" label="node.label" type="string" value="4.2.1.10(Bsu_AroQ)"/>
        <att name="Compound_CommonName" label="Compound_CommonName" type="string"/>
        <att name="node.labelPosition" label="node.labelPosition" type="string" value="NW,SE,c,70,10"/>
        <graphics w="40.0" h="40.0" width="1" outline="#000000" fill="#6699ff" y="903.02294921875" x="-7895.74560546875" type="ellipse">
            <att name="cytoscapeNodeGraphicsAttributes">
                <att name="nodeTransparency" value="1.0"/>
                <att name="nodeLabelFont" value="Default-0-12"/>
                <att name="borderLineType" value="solid"/>
            </att>
        </graphics>
    </node>
    <node label="RXN-4822" id="-315">
        <att name="node.fillColor" label="node.fillColor" type="string" value="other"/>
        <att name="hiddenLabel" label="hiddenLabel" type="string"/>
        <att name="AMINOACID_TYPE" label="AMINOACID_TYPE" type="string"/>
        <att name="alias" label="alias" type="list">
            <att type="string" value="RXN-4822"/>
        </att>
        <att name="node.labelsize" label="node.labelsize" type="integer" value="40"/>
        <att name="node.fontSize" label="node.fontSize" type="string"/>
        <att name="node.shape" label="node.shape" type="string" value="ELLIPSE"/>
        <att name="Status" label="Status" type="string"/>
        <att name="canonicalName" label="canonicalName" type="string" value="RXN-4822"/>
        <att name="node.label" label="node.label" type="string" value="2.6.1.-(RXN-4822)"/>
        <att name="Compound_CommonName" label="Compound_CommonName" type="string" value="RXN-4822"/>
        <att name="node.labelPosition" label="node.labelPosition" type="string"/>
        <graphics w="10.0" h="10.0" width="1" outline="#000000" fill="#6699ff" y="326.67608642578125" x="-4089.05810546875" type="ellipse">
            <att name="cytoscapeNodeGraphicsAttributes">
                <att name="nodeTransparency" value="1.0"/>
                <att name="nodeLabelFont" value="Default-0-12"/>
                <att name="borderLineType" value="solid"/>
            </att>
        </graphics>
    </node>
    <node label="N-succinyl-L,L-2,6-diaminopimelate" id="-314">
        <att name="node.fillColor" label="node.fillColor" type="string"/>
        <att name="hiddenLabel" label="hiddenLabel" type="string"/>
        <att name="AMINOACID_TYPE" label="AMINOACID_TYPE" type="string"/>
        <att name="alias" label="alias" type="list"/>
        <att name="node.labelsize" label="node.labelsize" type="integer" value="30"/>
        <att name="node.fontSize" label="node.fontSize" type="string"/>
        <att name="node.shape" label="node.shape" type="string" value="TRIANGLE"/>
        <att name="Status" label="Status" type="string"/>
        <att name="canonicalName" label="canonicalName" type="string" value="N-succinyl-L,L-2,6-diaminopimelate"/>
        <att name="node.label" label="node.label" type="string" value="N-succinyl-L,L-2,6-diaminopimelate"/>
        <att name="Compound_CommonName" label="Compound_CommonName" type="string" value="N-succinyl-L,L-2,6-diaminopimelate"/>
        <att name="node.labelPosition" label="node.labelPosition" type="string"/>
        <graphics w="15.0" h="15.0" width="1" outline="#000000" fill="#ffffff" y="372.639892578125" x="-5108.984375" type="triangle">
            <att name="cytoscapeNodeGraphicsAttributes">
                <att name="nodeTransparency" value="1.0"/>
                <att name="nodeLabelFont" value="Default-0-12"/>
                <att name="borderLineType" value="solid"/>
            </att>
        </graphics>
    </node>
    <node label="pyrroline_5-carboxylate" id="-313">
        <att name="node.fillColor" label="node.fillColor" type="string"/>
        <att name="hiddenLabel" label="hiddenLabel" type="string"/>
        <att name="AMINOACID_TYPE" label="AMINOACID_TYPE" type="string"/>
        <att name="alias" label="alias" type="list"/>
        <att name="node.labelsize" label="node.labelsize" type="integer" value="30"/>
        <att name="node.fontSize" label="node.fontSize" type="string"/>
        <att name="node.shape" label="node.shape" type="string" value="TRIANGLE"/>
        <att name="Status" label="Status" type="string"/>
        <att name="canonicalName" label="canonicalName" type="string" value="pyrroline_5-carboxylate"/>
        <att name="node.label" label="node.label" type="string" value="pyrroline_5-carboxylate"/>
        <att name="Compound_CommonName" label="Compound_CommonName" type="string" value="pyrroline_5-carboxylate"/>
        <att name="node.labelPosition" label="node.labelPosition" type="string" value="W,E,c,0,0"/>
        <graphics w="15.0" h="15.0" width="1" outline="#000000" fill="#ffffff" y="166.83047485351562" x="-7817.671875" type="triangle">
            <att name="cytoscapeNodeGraphicsAttributes">
                <att name="nodeTransparency" value="1.0"/>
                <att name="nodeLabelFont" value="Default-0-12"/>
                <att name="borderLineType" value="solid"/>
            </att>
        </graphics>
    </node>
    <node label="HOMOSERINE-O-ACETYLTRANSFERASE-RXN" id="-312">
        <att name="node.fillColor" label="node.fillColor" type="string" value="other"/>
        <att name="hiddenLabel" label="hiddenLabel" type="string"/>
        <att name="AMINOACID_TYPE" label="AMINOACID_TYPE" type="string"/>
        <att name="alias" label="alias" type="list">
            <att type="string" value="HOMOSERINE-O-ACETYLTRANSFERASE-RXN"/>
        </att>
        <att name="node.labelsize" label="node.labelsize" type="integer" value="50"/>
        <att name="node.fontSize" label="node.fontSize" type="string"/>
        <att name="node.shape" label="node.shape" type="string" value="ELLIPSE"/>
        <att name="Status" label="Status" type="string"/>
        <att name="canonicalName" label="canonicalName" type="string" value="HOMOSERINE-O-ACETYLTRANSFERASE-RXN"/>
        <att name="node.label" label="node.label" type="string" value="2.3.1.31"/>
        <att name="Compound_CommonName" label="Compound_CommonName" type="string" value="HOMOSERINE-O-ACETYLTRANSFERASE-RXN"/>
        <att name="node.labelPosition" label="node.labelPosition" type="string"/>
        <graphics w="40.0" h="40.0" width="1" outline="#000000" fill="#6699ff" y="4319.40625" x="-4421.7158203125" type="ellipse">
            <att name="cytoscapeNodeGraphicsAttributes">
                <att name="nodeTransparency" value="1.0"/>
                <att name="nodeLabelFont" value="Default-0-12"/>
                <att name="borderLineType" value="solid"/>
            </att>
        </graphics>
    </node>
    <node label="ALARACECAT-RXN" id="-311">
        <att name="node.fillColor" label="node.fillColor" type="string" value="eco"/>
        <att name="hiddenLabel" label="hiddenLabel" type="string"/>
        <att name="AMINOACID_TYPE" label="AMINOACID_TYPE" type="string"/>
        <att name="alias" label="alias" type="list">
            <att type="string" value="ALARACECAT-RXN"/>
        </att>
        <att name="node.labelsize" label="node.labelsize" type="integer" value="50"/>
        <att name="node.fontSize" label="node.fontSize" type="string"/>
        <att name="node.shape" label="node.shape" type="string" value="ELLIPSE"/>
        <att name="Status" label="Status" type="string"/>
        <att name="canonicalName" label="canonicalName" type="string" value="ALARACECAT-RXN"/>
        <att name="node.label" label="node.label" type="string" value="5.1.1.1"/>
        <att name="Compound_CommonName" label="Compound_CommonName" type="string" value="ALARACECAT-RXN"/>
        <att name="node.labelPosition" label="node.labelPosition" type="string"/>
        <graphics w="30.0" h="30.0" width="1" outline="#000000" fill="#33ff33" y="5207.08642578125" x="-3153.922607421875" type="ellipse">
            <att name="cytoscapeNodeGraphicsAttributes">
                <att name="nodeTransparency" value="1.0"/>
                <att name="nodeLabelFont" value="Default-0-12"/>
                <att name="borderLineType" value="solid"/>
            </att>
        </graphics>
    </node>
    <node label="2-AMINOADIPATE-AMINOTRANSFERASE-RXN" id="-310">
        <att name="node.fillColor" label="node.fillColor" type="string" value="other"/>
        <att name="hiddenLabel" label="hiddenLabel" type="string"/>
        <att name="AMINOACID_TYPE" label="AMINOACID_TYPE" type="string"/>
        <att name="alias" label="alias" type="list">
            <att type="string" value="2-AMINOADIPATE-AMINOTRANSFERASE-RXN"/>
        </att>
        <att name="node.labelsize" label="node.labelsize" type="integer" value="50"/>
        <att name="node.fontSize" label="node.fontSize" type="string"/>
        <att name="node.shape" label="node.shape" type="string" value="ELLIPSE"/>
        <att name="Status" label="Status" type="string"/>
        <att name="canonicalName" label="canonicalName" type="string" value="2-AMINOADIPATE-AMINOTRANSFERASE-RXN"/>
        <att name="node.label" label="node.label" type="string" value="2.6.1.39"/>
        <att name="Compound_CommonName" label="Compound_CommonName" type="string" value="2-AMINOADIPATE-AMINOTRANSFERASE-RXN"/>
        <att name="node.labelPosition" label="node.labelPosition" type="string"/>
        <graphics w="50.0" h="50.0" width="1" outline="#000000" fill="#6699ff" y="-145.40103149414062" x="-3314.5078125" type="ellipse">
            <att name="cytoscapeNodeGraphicsAttributes">
                <att name="nodeTransparency" value="1.0"/>
                <att name="nodeLabelFont" value="Default-0-12"/>
                <att name="borderLineType" value="solid"/>
            </att>
        </graphics>
    </node>
    <node label="D-erythro-imidazole-glycerol-phosphate" id="-309">
        <att name="node.fillColor" label="node.fillColor" type="string"/>
        <att name="hiddenLabel" label="hiddenLabel" type="string"/>
        <att name="AMINOACID_TYPE" label="AMINOACID_TYPE" type="string"/>
        <att name="alias" label="alias" type="list"/>
        <att name="node.labelsize" label="node.labelsize" type="integer" value="30"/>
        <att name="node.fontSize" label="node.fontSize" type="string"/>
        <att name="node.shape" label="node.shape" type="string" value="TRIANGLE"/>
        <att name="Status" label="Status" type="string"/>
        <att name="canonicalName" label="canonicalName" type="string" value="D-erythro-imidazole-glycerol-phosphate"/>
        <att name="node.label" label="node.label" type="string" value="D-erythro-imidazole-glycerol-phosphate"/>
        <att name="Compound_CommonName" label="Compound_CommonName" type="string" value="D-erythro-imidazole-glycerol-phosphate"/>
        <att name="node.labelPosition" label="node.labelPosition" type="string" value="N,S,c,0,0"/>
        <graphics w="15.0" h="15.0" width="1" outline="#000000" fill="#ffffff" y="3177.12646484375" x="-8018.9609375" type="triangle">
            <att name="cytoscapeNodeGraphicsAttributes">
                <att name="nodeTransparency" value="1.0"/>
                <att name="nodeLabelFont" value="Default-0-12"/>
                <att name="borderLineType" value="solid"/>
            </att>
        </graphics>
    </node>
    <node label="L-histidine" id="-308">
        <att name="node.fillColor" label="node.fillColor" type="string" value="AA"/>
        <att name="hiddenLabel" label="hiddenLabel" type="string"/>
        <att name="AMINOACID_TYPE" label="AMINOACID_TYPE" type="string" value="CHARGED_POLAR"/>
        <att name="alias" label="alias" type="list"/>
        <att name="node.labelsize" label="node.labelsize" type="integer" value="50"/>
        <att name="node.fontSize" label="node.fontSize" type="string"/>
        <att name="node.shape" label="node.shape" type="string" value="TRIANGLE"/>
        <att name="Status" label="Status" type="string"/>
        <att name="canonicalName" label="canonicalName" type="string" value="L-histidine"/>
        <att name="node.label" label="node.label" type="string" value="L-histidine"/>
        <att name="Compound_CommonName" label="Compound_CommonName" type="string" value="L-histidine"/>
        <att name="node.labelPosition" label="node.labelPosition" type="string"/>
        <graphics w="50.0" h="50.0" width="1" outline="#000000" fill="#ff3333" y="4348.16650390625" x="-8018.9609375" type="triangle">
            <att name="cytoscapeNodeGraphicsAttributes">
                <att name="nodeTransparency" value="1.0"/>
                <att name="nodeLabelFont" value="Default-0-12"/>
                <att name="borderLineType" value="solid"/>
            </att>
        </graphics>
    </node>
    <node label="RXN-5184" id="-307">
        <att name="node.fillColor" label="node.fillColor" type="string" value="other"/>
        <att name="hiddenLabel" label="hiddenLabel" type="string"/>
        <att name="AMINOACID_TYPE" label="AMINOACID_TYPE" type="string"/>
        <att name="alias" label="alias" type="list">
            <att type="string" value="RXN-5184"/>
        </att>
        <att name="node.labelsize" label="node.labelsize" type="integer" value="40"/>
        <att name="node.fontSize" label="node.fontSize" type="string"/>
        <att name="node.shape" label="node.shape" type="string" value="ELLIPSE"/>
        <att name="Status" label="Status" type="string"/>
        <att name="canonicalName" label="canonicalName" type="string" value="RXN-5184"/>
        <att name="node.label" label="node.label" type="string" value="RXN-5184"/>
        <att name="Compound_CommonName" label="Compound_CommonName" type="string" value="RXN-5184"/>
        <att name="node.labelPosition" label="node.labelPosition" type="string"/>
        <graphics w="70.0" h="70.0" width="1" outline="#000000" fill="#6699ff" y="703.8126220703125" x="-3096.001220703125" type="ellipse">
            <att name="cytoscapeNodeGraphicsAttributes">
                <att name="nodeTransparency" value="1.0"/>
                <att name="nodeLabelFont" value="Default-0-12"/>
                <att name="borderLineType" value="solid"/>
            </att>
        </graphics>
    </node>
    <node label="GLUTAMATE-DEHYDROGENASE-(NAD(P)2b)-RXN" id="-306">
        <att name="node.fillColor" label="node.fillColor" type="string" value="other"/>
        <att name="hiddenLabel" label="hiddenLabel" type="string"/>
        <att name="AMINOACID_TYPE" label="AMINOACID_TYPE" type="string"/>
        <att name="alias" label="alias" type="list">
            <att type="string" value="GLUTAMATE-DEHYDROGENASE-(NAD(P)2b)-RXN"/>
        </att>
        <att name="node.labelsize" label="node.labelsize" type="integer" value="50"/>
        <att name="node.fontSize" label="node.fontSize" type="string"/>
        <att name="node.shape" label="node.shape" type="string" value="ELLIPSE"/>
        <att name="Status" label="Status" type="string"/>
        <att name="canonicalName" label="canonicalName" type="string" value="GLUTAMATE-DEHYDROGENASE-(NAD(P)2b)-RXN"/>
        <att name="node.label" label="node.label" type="string" value="1.4.1.3"/>
        <att name="Compound_CommonName" label="Compound_CommonName" type="string" value="GLUTAMATE-DEHYDROGENASE-(NAD(P)2b)-RXN"/>
        <att name="node.labelPosition" label="node.labelPosition" type="string"/>
        <graphics w="70.0" h="70.0" width="1" outline="#000000" fill="#6699ff" y="1678.20703125" x="-6346.57666015625" type="ellipse">
            <att name="cytoscapeNodeGraphicsAttributes">
                <att name="nodeTransparency" value="1.0"/>
                <att name="nodeLabelFont" value="Default-0-12"/>
                <att name="borderLineType" value="solid"/>
            </att>
        </graphics>
    </node>
    <node label="5'-methylthioadenosine" id="-305">
        <att name="node.fillColor" label="node.fillColor" type="string"/>
        <att name="hiddenLabel" label="hiddenLabel" type="string"/>
        <att name="AMINOACID_TYPE" label="AMINOACID_TYPE" type="string"/>
        <att name="alias" label="alias" type="list"/>
        <att name="node.labelsize" label="node.labelsize" type="integer" value="30"/>
        <att name="node.fontSize" label="node.fontSize" type="string"/>
        <att name="node.shape" label="node.shape" type="string" value="TRIANGLE"/>
        <att name="Status" label="Status" type="string"/>
        <att name="canonicalName" label="canonicalName" type="string" value="5&amp;amp;amp;amp;amp;apos;-methylthioadenosine"/>
        <att name="node.label" label="node.label" type="string" value="5&amp;amp;amp;apos;-methylthioadenosine"/>
        <att name="Compound_CommonName" label="Compound_CommonName" type="string" value="5&amp;amp;amp;amp;amp;apos;-methylthioadenosine"/>
        <att name="node.labelPosition" label="node.labelPosition" type="string" value="E,W,c,0,0"/>
        <graphics w="15.0" h="15.0" width="1" outline="#000000" fill="#ffffff" y="2329.1767578125" x="-3032.7099609375" type="triangle">
            <att name="cytoscapeNodeGraphicsAttributes">
                <att name="nodeTransparency" value="1.0"/>
                <att name="nodeLabelFont" value="Default-0-12"/>
                <att name="borderLineType" value="solid"/>
            </att>
        </graphics>
    </node>
    <node label="PHEAMINOTRANS-RXN(B_subtilis_HisC)" id="-304">
        <att name="node.fillColor" label="node.fillColor" type="string" value="other"/>
        <att name="hiddenLabel" label="hiddenLabel" type="string"/>
        <att name="AMINOACID_TYPE" label="AMINOACID_TYPE" type="string"/>
        <att name="alias" label="alias" type="list"/>
        <att name="node.labelsize" label="node.labelsize" type="integer" value="50"/>
        <att name="node.fontSize" label="node.fontSize" type="string"/>
        <att name="node.shape" label="node.shape" type="string" value="ELLIPSE"/>
        <att name="Status" label="Status" type="string"/>
        <att name="canonicalName" label="canonicalName" type="string" value="PHEAMINOTRANS-RXN(B_subtilis_HisC)"/>
        <att name="node.label" label="node.label" type="string" value="2.6.1.57(Bsu_HisC)"/>
        <att name="Compound_CommonName" label="Compound_CommonName" type="string"/>
        <att name="node.labelPosition" label="node.labelPosition" type="string"/>
        <graphics w="80.0" h="80.0" width="1" outline="#000000" fill="#6699ff" y="2326.053955078125" x="-6255.2822265625" type="ellipse">
            <att name="cytoscapeNodeGraphicsAttributes">
                <att name="nodeTransparency" value="1.0"/>
                <att name="nodeLabelFont" value="Default-0-12"/>
                <att name="borderLineType" value="solid"/>
            </att>
        </graphics>
    </node>
    <node label="RXN-5183" id="-303">
        <att name="node.fillColor" label="node.fillColor" type="string" value="other"/>
        <att name="hiddenLabel" label="hiddenLabel" type="string"/>
        <att name="AMINOACID_TYPE" label="AMINOACID_TYPE" type="string"/>
        <att name="alias" label="alias" type="list">
            <att type="string" value="RXN-5183"/>
        </att>
        <att name="node.labelsize" label="node.labelsize" type="integer" value="40"/>
        <att name="node.fontSize" label="node.fontSize" type="string"/>
        <att name="node.shape" label="node.shape" type="string" value="ELLIPSE"/>
        <att name="Status" label="Status" type="string"/>
        <att name="canonicalName" label="canonicalName" type="string" value="RXN-5183"/>
        <att name="node.label" label="node.label" type="string" value="RXN-5183"/>
        <att name="Compound_CommonName" label="Compound_CommonName" type="string" value="RXN-5183"/>
        <att name="node.labelPosition" label="node.labelPosition" type="string"/>
        <graphics w="20.0" h="20.0" width="1" outline="#000000" fill="#6699ff" y="468.599365234375" x="-3097.72998046875" type="ellipse">
            <att name="cytoscapeNodeGraphicsAttributes">
                <att name="nodeTransparency" value="1.0"/>
                <att name="nodeLabelFont" value="Default-0-12"/>
                <att name="borderLineType" value="solid"/>
            </att>
        </graphics>
    </node>
    <node label="L-2,3-dihydrodipicolinate" id="-302">
        <att name="node.fillColor" label="node.fillColor" type="string"/>
        <att name="hiddenLabel" label="hiddenLabel" type="string"/>
        <att name="AMINOACID_TYPE" label="AMINOACID_TYPE" type="string"/>
        <att name="alias" label="alias" type="list"/>
        <att name="node.labelsize" label="node.labelsize" type="integer" value="30"/>
        <att name="node.fontSize" label="node.fontSize" type="string"/>
        <att name="node.shape" label="node.shape" type="string" value="TRIANGLE"/>
        <att name="Status" label="Status" type="string"/>
        <att name="canonicalName" label="canonicalName" type="string" value="L-2,3-dihydrodipicolinate"/>
        <att name="node.label" label="node.label" type="string" value="L-2,3-dihydrodipicolinate"/>
        <att name="Compound_CommonName" label="Compound_CommonName" type="string" value="L-2,3-dihydrodipicolinate"/>
        <att name="node.labelPosition" label="node.labelPosition" type="string"/>
        <graphics w="15.0" h="15.0" width="1" outline="#000000" fill="#ffffff" y="-241.9102783203125" x="-4647.9150390625" type="triangle">
            <att name="cytoscapeNodeGraphicsAttributes">
                <att name="nodeTransparency" value="1.0"/>
                <att name="nodeLabelFont" value="Default-0-12"/>
                <att name="borderLineType" value="solid"/>
            </att>
        </graphics>
    </node>
    <node label="AKPTHIOL-RXN" id="-301">
        <att name="node.fillColor" label="node.fillColor" type="string" value="unknown"/>
        <att name="hiddenLabel" label="hiddenLabel" type="string"/>
        <att name="AMINOACID_TYPE" label="AMINOACID_TYPE" type="string"/>
        <att name="alias" label="alias" type="list">
            <att type="string" value="AKPTHIOL-RXN"/>
        </att>
        <att name="node.labelsize" label="node.labelsize" type="integer" value="40"/>
        <att name="node.fontSize" label="node.fontSize" type="string"/>
        <att name="node.shape" label="node.shape" type="string" value="ELLIPSE"/>
        <att name="Status" label="Status" type="string" value="Unknown"/>
        <att name="canonicalName" label="canonicalName" type="string" value="AKPTHIOL-RXN"/>
        <att name="node.label" label="node.label" type="string" value="AKPTHIOL-RXN2"/>
        <att name="Compound_CommonName" label="Compound_CommonName" type="string" value="AKPTHIOL-RXN"/>
        <att name="node.labelPosition" label="node.labelPosition" type="string"/>
        <graphics w="1.0" h="1.0" width="1" outline="#000000" fill="#6699ff" y="-1014.0966796875" x="-5911.17529296875" type="ellipse">
            <att name="cytoscapeNodeGraphicsAttributes">
                <att name="nodeTransparency" value="1.0"/>
                <att name="nodeLabelFont" value="Default-0-12"/>
                <att name="borderLineType" value="solid"/>
            </att>
        </graphics>
    </node>
    <node label="3-phospho-serine" id="-300">
        <att name="node.fillColor" label="node.fillColor" type="string"/>
        <att name="hiddenLabel" label="hiddenLabel" type="string"/>
        <att name="AMINOACID_TYPE" label="AMINOACID_TYPE" type="string"/>
        <att name="alias" label="alias" type="list"/>
        <att name="node.labelsize" label="node.labelsize" type="integer" value="30"/>
        <att name="node.fontSize" label="node.fontSize" type="string"/>
        <att name="node.shape" label="node.shape" type="string" value="TRIANGLE"/>
        <att name="Status" label="Status" type="string"/>
        <att name="canonicalName" label="canonicalName" type="string" value="3-phospho-serine"/>
        <att name="node.label" label="node.label" type="string" value="3-phospho-serine"/>
        <att name="Compound_CommonName" label="Compound_CommonName" type="string" value="3-phospho-serine"/>
        <att name="node.labelPosition" label="node.labelPosition" type="string"/>
        <graphics w="15.0" h="15.0" width="1" outline="#000000" fill="#ffffff" y="3778.765625" x="-3988.0556640625" type="triangle">
            <att name="cytoscapeNodeGraphicsAttributes">
                <att name="nodeTransparency" value="1.0"/>
                <att name="nodeLabelFont" value="Default-0-12"/>
                <att name="borderLineType" value="solid"/>
            </att>
        </graphics>
    </node>
    <node label="L-phenylalanine" id="-299">
        <att name="node.fillColor" label="node.fillColor" type="string" value="AA"/>
        <att name="hiddenLabel" label="hiddenLabel" type="string"/>
        <att name="AMINOACID_TYPE" label="AMINOACID_TYPE" type="string" value="NON_POLAR"/>
        <att name="alias" label="alias" type="list"/>
        <att name="node.labelsize" label="node.labelsize" type="integer" value="50"/>
        <att name="node.fontSize" label="node.fontSize" type="string"/>
        <att name="node.shape" label="node.shape" type="string" value="TRIANGLE"/>
        <att name="Status" label="Status" type="string"/>
        <att name="canonicalName" label="canonicalName" type="string" value="L-phenylalanine"/>
        <att name="node.label" label="node.label" type="string" value="L-phenylalanine"/>
        <att name="Compound_CommonName" label="Compound_CommonName" type="string" value="L-phenylalanine"/>
        <att name="node.labelPosition" label="node.labelPosition" type="string"/>
        <graphics w="50.0" h="50.0" width="1" outline="#000000" fill="#ff3333" y="2569.924560546875" x="-5649.07470703125" type="triangle">
            <att name="cytoscapeNodeGraphicsAttributes">
                <att name="nodeTransparency" value="1.0"/>
                <att name="nodeLabelFont" value="Default-0-12"/>
                <att name="borderLineType" value="solid"/>
            </att>
        </graphics>
    </node>
    <node label="N-ACETYLTRANSFER-RXN(S_cerevisiae)" id="-298">
        <att name="node.fillColor" label="node.fillColor" type="string" value="other"/>
        <att name="hiddenLabel" label="hiddenLabel" type="string"/>
        <att name="AMINOACID_TYPE" label="AMINOACID_TYPE" type="string"/>
        <att name="alias" label="alias" type="list">
            <att type="string" value="N-ACETYLTRANSFER-RXN(S_cerevisiae)"/>
        </att>
        <att name="node.labelsize" label="node.labelsize" type="integer" value="50"/>
        <att name="node.fontSize" label="node.fontSize" type="string"/>
        <att name="node.shape" label="node.shape" type="string" value="ELLIPSE"/>
        <att name="Status" label="Status" type="string"/>
        <att name="canonicalName" label="canonicalName" type="string" value="N-ACETYLTRANSFER-RXN(S_cerevisiae)"/>
        <att name="node.label" label="node.label" type="string" value="2.3.1.1(Sce)"/>
        <att name="Compound_CommonName" label="Compound_CommonName" type="string"/>
        <att name="node.labelPosition" label="node.labelPosition" type="string"/>
        <graphics w="40.0" h="40.0" width="1" outline="#000000" fill="#6699ff" y="-734.1864013671875" x="-7182.9609375" type="ellipse">
            <att name="cytoscapeNodeGraphicsAttributes">
                <att name="nodeTransparency" value="1.0"/>
                <att name="nodeLabelFont" value="Default-0-12"/>
                <att name="borderLineType" value="solid"/>
            </att>
        </graphics>
    </node>
    <node label="2KETO-3METHYLVALERATE-RXN" id="-297">
        <att name="node.fillColor" label="node.fillColor" type="string" value="other"/>
        <att name="hiddenLabel" label="hiddenLabel" type="string"/>
        <att name="AMINOACID_TYPE" label="AMINOACID_TYPE" type="string"/>
        <att name="alias" label="alias" type="list">
            <att type="string" value="2KETO-3METHYLVALERATE-RXN"/>
        </att>
        <att name="node.labelsize" label="node.labelsize" type="integer" value="50"/>
        <att name="node.fontSize" label="node.fontSize" type="string"/>
        <att name="node.shape" label="node.shape" type="string" value="ELLIPSE"/>
        <att name="Status" label="Status" type="string"/>
        <att name="canonicalName" label="canonicalName" type="string" value="2KETO-3METHYLVALERATE-RXN"/>
        <att name="node.label" label="node.label" type="string" value="1.2.1.25"/>
        <att name="Compound_CommonName" label="Compound_CommonName" type="string" value="2KETO-3METHYLVALERATE-RXN"/>
        <att name="node.labelPosition" label="node.labelPosition" type="string"/>
        <graphics w="40.0" h="40.0" width="1" outline="#000000" fill="#6699ff" y="4936.201171875" x="-6549.50830078125" type="ellipse">
            <att name="cytoscapeNodeGraphicsAttributes">
                <att name="nodeTransparency" value="1.0"/>
                <att name="nodeLabelFont" value="Default-0-12"/>
                <att name="borderLineType" value="solid"/>
            </att>
        </graphics>
    </node>
    <node label="ASPARTATEKIN-RXN" id="-296">
        <att name="node.fillColor" label="node.fillColor" type="string" value="eco"/>
        <att name="hiddenLabel" label="hiddenLabel" type="string"/>
        <att name="AMINOACID_TYPE" label="AMINOACID_TYPE" type="string"/>
        <att name="alias" label="alias" type="list">
            <att type="string" value="ASPARTATEKIN-RXN"/>
        </att>
        <att name="node.labelsize" label="node.labelsize" type="integer" value="50"/>
        <att name="node.fontSize" label="node.fontSize" type="string"/>
        <att name="node.shape" label="node.shape" type="string" value="ELLIPSE"/>
        <att name="Status" label="Status" type="string"/>
        <att name="canonicalName" label="canonicalName" type="string" value="ASPARTATEKIN-RXN"/>
        <att name="node.label" label="node.label" type="string" value="2.7.2.4"/>
        <att name="Compound_CommonName" label="Compound_CommonName" type="string" value="ASPARTATEKIN-RXN"/>
        <att name="node.labelPosition" label="node.labelPosition" type="string"/>
        <graphics w="50.0" h="50.0" width="1" outline="#000000" fill="#33ff33" y="-754.3117065429688" x="-4647.9150390625" type="ellipse">
            <att name="cytoscapeNodeGraphicsAttributes">
                <att name="nodeTransparency" value="1.0"/>
                <att name="nodeLabelFont" value="Default-0-12"/>
                <att name="borderLineType" value="solid"/>
            </att>
        </graphics>
    </node>
    <node label="3-dehydro-shikimate" id="-295">
        <att name="node.fillColor" label="node.fillColor" type="string"/>
        <att name="hiddenLabel" label="hiddenLabel" type="string"/>
        <att name="AMINOACID_TYPE" label="AMINOACID_TYPE" type="string"/>
        <att name="alias" label="alias" type="list"/>
        <att name="node.labelsize" label="node.labelsize" type="integer" value="30"/>
        <att name="node.fontSize" label="node.fontSize" type="string"/>
        <att name="node.shape" label="node.shape" type="string" value="TRIANGLE"/>
        <att name="Status" label="Status" type="string"/>
        <att name="canonicalName" label="canonicalName" type="string" value="3-dehydro-shikimate"/>
        <att name="node.label" label="node.label" type="string" value="3-dehydro-shikimate"/>
        <att name="Compound_CommonName" label="Compound_CommonName" type="string" value="3-dehydro-shikimate"/>
        <att name="node.labelPosition" label="node.labelPosition" type="string" value="N,S,c,0,-20"/>
        <graphics w="15.0" h="15.0" width="1" outline="#000000" fill="#ffffff" y="983.1375122070312" x="-7659.68212890625" type="triangle">
            <att name="cytoscapeNodeGraphicsAttributes">
                <att name="nodeTransparency" value="1.0"/>
                <att name="nodeLabelFont" value="Default-0-12"/>
                <att name="borderLineType" value="solid"/>
            </att>
        </graphics>
    </node>
    <node label="N-acetylglutamate_semialdehyde" id="-294">
        <att name="node.fillColor" label="node.fillColor" type="string"/>
        <att name="hiddenLabel" label="hiddenLabel" type="string"/>
        <att name="AMINOACID_TYPE" label="AMINOACID_TYPE" type="string"/>
        <att name="alias" label="alias" type="list"/>
        <att name="node.labelsize" label="node.labelsize" type="integer" value="30"/>
        <att name="node.fontSize" label="node.fontSize" type="string"/>
        <att name="node.shape" label="node.shape" type="string" value="TRIANGLE"/>
        <att name="Status" label="Status" type="string"/>
        <att name="canonicalName" label="canonicalName" type="string" value="N-acetylglutamate_semialdehyde"/>
        <att name="node.label" label="node.label" type="string" value="N-acetylglutamate_semialdehyde"/>
        <att name="Compound_CommonName" label="Compound_CommonName" type="string" value="N-acetylglutamate_semialdehyde"/>
        <att name="node.labelPosition" label="node.labelPosition" type="string"/>
        <graphics w="15.0" h="15.0" width="1" outline="#000000" fill="#ffffff" y="-867.0155029296875" x="-6434.43994140625" type="triangle">
            <att name="cytoscapeNodeGraphicsAttributes">
                <att name="nodeTransparency" value="1.0"/>
                <att name="nodeLabelFont" value="Default-0-12"/>
                <att name="borderLineType" value="solid"/>
            </att>
        </graphics>
    </node>
    <node label="R147-RXN" id="-293">
        <att name="node.fillColor" label="node.fillColor" type="string" value="other"/>
        <att name="hiddenLabel" label="hiddenLabel" type="string"/>
        <att name="AMINOACID_TYPE" label="AMINOACID_TYPE" type="string"/>
        <att name="alias" label="alias" type="list">
            <att type="string" value="R147-RXN"/>
        </att>
        <att name="node.labelsize" label="node.labelsize" type="integer" value="50"/>
        <att name="node.fontSize" label="node.fontSize" type="string"/>
        <att name="node.shape" label="node.shape" type="string" value="ELLIPSE"/>
        <att name="Status" label="Status" type="string"/>
        <att name="canonicalName" label="canonicalName" type="string" value="R147-RXN"/>
        <att name="node.label" label="node.label" type="string" value="1.13.11.54"/>
        <att name="Compound_CommonName" label="Compound_CommonName" type="string" value="R147-RXN"/>
        <att name="node.labelPosition" label="node.labelPosition" type="string" value="E,W,c,0,0"/>
        <graphics w="10.0" h="10.0" width="1" outline="#000000" fill="#6699ff" y="2414.17529296875" x="-3728.35595703125" type="ellipse">
            <att name="cytoscapeNodeGraphicsAttributes">
                <att name="nodeTransparency" value="1.0"/>
                <att name="nodeLabelFont" value="Default-0-12"/>
                <att name="borderLineType" value="solid"/>
            </att>
        </graphics>
    </node>
    <node label="4.3.1.17-RXN" id="-292">
        <att name="node.fillColor" label="node.fillColor" type="string" value="eco"/>
        <att name="hiddenLabel" label="hiddenLabel" type="string"/>
        <att name="AMINOACID_TYPE" label="AMINOACID_TYPE" type="string"/>
        <att name="alias" label="alias" type="list">
            <att type="string" value="4.3.1.17-RXN"/>
        </att>
        <att name="node.labelsize" label="node.labelsize" type="integer" value="50"/>
        <att name="node.fontSize" label="node.fontSize" type="string"/>
        <att name="node.shape" label="node.shape" type="string" value="ELLIPSE"/>
        <att name="Status" label="Status" type="string"/>
        <att name="canonicalName" label="canonicalName" type="string" value="4.3.1.17-RXN"/>
        <att name="node.label" label="node.label" type="string" value="4.3.1.17"/>
        <att name="Compound_CommonName" label="Compound_CommonName" type="string" value="4.3.1.17-RXN"/>
        <att name="node.labelPosition" label="node.labelPosition" type="string"/>
        <graphics w="20.0" h="20.0" width="1" outline="#000000" fill="#33ff33" y="3930.939208984375" x="-4367.0810546875" type="ellipse">
            <att name="cytoscapeNodeGraphicsAttributes">
                <att name="nodeTransparency" value="1.0"/>
                <att name="nodeLabelFont" value="Default-0-12"/>
                <att name="borderLineType" value="solid"/>
            </att>
        </graphics>
    </node>
    <node label="DIHYDROXYISOVALDEHYDRAT-RXN" id="-291">
        <att name="node.fillColor" label="node.fillColor" type="string" value="eco"/>
        <att name="hiddenLabel" label="hiddenLabel" type="string"/>
        <att name="AMINOACID_TYPE" label="AMINOACID_TYPE" type="string"/>
        <att name="alias" label="alias" type="list">
            <att type="string" value="DIHYDROXYISOVALDEHYDRAT-RXN"/>
        </att>
        <att name="node.labelsize" label="node.labelsize" type="integer" value="50"/>
        <att name="node.fontSize" label="node.fontSize" type="string"/>
        <att name="node.shape" label="node.shape" type="string" value="ELLIPSE"/>
        <att name="Status" label="Status" type="string"/>
        <att name="canonicalName" label="canonicalName" type="string" value="DIHYDROXYISOVALDEHYDRAT-RXN"/>
        <att name="node.label" label="node.label" type="string" value="4.2.1.9"/>
        <att name="Compound_CommonName" label="Compound_CommonName" type="string" value="DIHYDROXYISOVALDEHYDRAT-RXN"/>
        <att name="node.labelPosition" label="node.labelPosition" type="string"/>
        <graphics w="70.0" h="70.0" width="1" outline="#000000" fill="#33ff33" y="4919.68505859375" x="-5573.9951171875" type="ellipse">
            <att name="cytoscapeNodeGraphicsAttributes">
                <att name="nodeTransparency" value="1.0"/>
                <att name="nodeLabelFont" value="Default-0-12"/>
                <att name="borderLineType" value="solid"/>
            </att>
        </graphics>
    </node>
    <node label="PSERTRANSAM-RXN" id="-290">
        <att name="node.fillColor" label="node.fillColor" type="string" value="eco"/>
        <att name="hiddenLabel" label="hiddenLabel" type="string"/>
        <att name="AMINOACID_TYPE" label="AMINOACID_TYPE" type="string"/>
        <att name="alias" label="alias" type="list">
            <att type="string" value="PSERTRANSAM-RXN"/>
        </att>
        <att name="node.labelsize" label="node.labelsize" type="integer" value="50"/>
        <att name="node.fontSize" label="node.fontSize" type="string"/>
        <att name="node.shape" label="node.shape" type="string" value="ELLIPSE"/>
        <att name="Status" label="Status" type="string"/>
        <att name="canonicalName" label="canonicalName" type="string" value="PSERTRANSAM-RXN"/>
        <att name="node.label" label="node.label" type="string" value="2.6.1.52"/>
        <att name="Compound_CommonName" label="Compound_CommonName" type="string" value="PSERTRANSAM-RXN"/>
        <att name="node.labelPosition" label="node.labelPosition" type="string"/>
        <graphics w="30.0" h="30.0" width="1" outline="#000000" fill="#33ff33" y="3693.4833984375" x="-3988.0556640625" type="ellipse">
            <att name="cytoscapeNodeGraphicsAttributes">
                <att name="nodeTransparency" value="1.0"/>
                <att name="nodeLabelFont" value="Default-0-12"/>
                <att name="borderLineType" value="solid"/>
            </att>
        </graphics>
    </node>
    <node label="ARGSUCCINLYA-RXN" id="-289">
        <att name="node.fillColor" label="node.fillColor" type="string" value="eco"/>
        <att name="hiddenLabel" label="hiddenLabel" type="string"/>
        <att name="AMINOACID_TYPE" label="AMINOACID_TYPE" type="string"/>
        <att name="alias" label="alias" type="list">
            <att type="string" value="ARGSUCCINLYA-RXN"/>
        </att>
        <att name="node.labelsize" label="node.labelsize" type="integer" value="50"/>
        <att name="node.fontSize" label="node.fontSize" type="string"/>
        <att name="node.shape" label="node.shape" type="string" value="ELLIPSE"/>
        <att name="Status" label="Status" type="string"/>
        <att name="canonicalName" label="canonicalName" type="string" value="ARGSUCCINLYA-RXN"/>
        <att name="node.label" label="node.label" type="string" value="4.3.2.1"/>
        <att name="Compound_CommonName" label="Compound_CommonName" type="string" value="ARGSUCCINLYA-RXN"/>
        <att name="node.labelPosition" label="node.labelPosition" type="string"/>
        <graphics w="80.0" h="80.0" width="1" outline="#000000" fill="#33ff33" y="412.12213134765625" x="-5738.533203125" type="ellipse">
            <att name="cytoscapeNodeGraphicsAttributes">
                <att name="nodeTransparency" value="1.0"/>
                <att name="nodeLabelFont" value="Default-0-12"/>
                <att name="borderLineType" value="solid"/>
            </att>
        </graphics>
    </node>
    <node label="L-methionine" id="-288">
        <att name="node.fillColor" label="node.fillColor" type="string" value="AA"/>
        <att name="hiddenLabel" label="hiddenLabel" type="string"/>
        <att name="AMINOACID_TYPE" label="AMINOACID_TYPE" type="string" value="NON_POLAR"/>
        <att name="alias" label="alias" type="list"/>
        <att name="node.labelsize" label="node.labelsize" type="integer" value="50"/>
        <att name="node.fontSize" label="node.fontSize" type="string"/>
        <att name="node.shape" label="node.shape" type="string" value="TRIANGLE"/>
        <att name="Status" label="Status" type="string"/>
        <att name="canonicalName" label="canonicalName" type="string" value="L-methionine"/>
        <att name="node.label" label="node.label" type="string" value="L-methionine"/>
        <att name="Compound_CommonName" label="Compound_CommonName" type="string" value="L-methionine"/>
        <att name="node.labelPosition" label="node.labelPosition" type="string" value="W,E,c,0,0"/>
        <graphics w="50.0" h="50.0" width="1" outline="#000000" fill="#ff3333" y="2668.35888671875" x="-3725.9873046875" type="triangle">
            <att name="cytoscapeNodeGraphicsAttributes">
                <att name="nodeTransparency" value="1.0"/>
                <att name="nodeLabelFont" value="Default-0-12"/>
                <att name="borderLineType" value="solid"/>
            </att>
        </graphics>
    </node>
    <node label="ORNITHINE-CYCLODEAMINASE-RXN" id="-287">
        <att name="node.fillColor" label="node.fillColor" type="string" value="other"/>
        <att name="hiddenLabel" label="hiddenLabel" type="string"/>
        <att name="AMINOACID_TYPE" label="AMINOACID_TYPE" type="string"/>
        <att name="alias" label="alias" type="list">
            <att type="string" value="ORNITHINE-CYCLODEAMINASE-RXN"/>
        </att>
        <att name="node.labelsize" label="node.labelsize" type="integer" value="50"/>
        <att name="node.fontSize" label="node.fontSize" type="string"/>
        <att name="node.shape" label="node.shape" type="string" value="ELLIPSE"/>
        <att name="Status" label="Status" type="string"/>
        <att name="canonicalName" label="canonicalName" type="string" value="ORNITHINE-CYCLODEAMINASE-RXN"/>
        <att name="node.label" label="node.label" type="string" value="4.3.1.12"/>
        <att name="Compound_CommonName" label="Compound_CommonName" type="string"/>
        <att name="node.labelPosition" label="node.labelPosition" type="string"/>
        <graphics w="10.0" h="10.0" width="1" outline="#000000" fill="#6699ff" y="288.90179443359375" x="-7030.74169921875" type="ellipse">
            <att name="cytoscapeNodeGraphicsAttributes">
                <att name="nodeTransparency" value="1.0"/>
                <att name="nodeLabelFont" value="Default-0-12"/>
                <att name="borderLineType" value="solid"/>
            </att>
        </graphics>
    </node>
    <node label="PRTRANS-RXN" id="-286">
        <att name="node.fillColor" label="node.fillColor" type="string" value="eco"/>
        <att name="hiddenLabel" label="hiddenLabel" type="string"/>
        <att name="AMINOACID_TYPE" label="AMINOACID_TYPE" type="string"/>
        <att name="alias" label="alias" type="list">
            <att type="string" value="PRTRANS-RXN"/>
        </att>
        <att name="node.labelsize" label="node.labelsize" type="integer" value="50"/>
        <att name="node.fontSize" label="node.fontSize" type="string"/>
        <att name="node.shape" label="node.shape" type="string" value="ELLIPSE"/>
        <att name="Status" label="Status" type="string"/>
        <att name="canonicalName" label="canonicalName" type="string" value="PRTRANS-RXN"/>
        <att name="node.label" label="node.label" type="string" value="2.4.2.18"/>
        <att name="Compound_CommonName" label="Compound_CommonName" type="string" value="PRTRANS-RXN"/>
        <att name="node.labelPosition" label="node.labelPosition" type="string"/>
        <graphics w="70.0" h="70.0" width="1" outline="#000000" fill="#33ff33" y="2072.35986328125" x="-7783.90185546875" type="ellipse">
            <att name="cytoscapeNodeGraphicsAttributes">
                <att name="nodeTransparency" value="1.0"/>
                <att name="nodeLabelFont" value="Default-0-12"/>
                <att name="borderLineType" value="solid"/>
            </att>
        </graphics>
    </node>
    <node label="ASNSYNB-RXN" id="-285">
        <att name="node.fillColor" label="node.fillColor" type="string" value="eco"/>
        <att name="hiddenLabel" label="hiddenLabel" type="string"/>
        <att name="AMINOACID_TYPE" label="AMINOACID_TYPE" type="string"/>
        <att name="alias" label="alias" type="list">
            <att type="string" value="ASNSYNB-RXN"/>
        </att>
        <att name="node.labelsize" label="node.labelsize" type="integer" value="50"/>
        <att name="node.fontSize" label="node.fontSize" type="string"/>
        <att name="node.shape" label="node.shape" type="string" value="ELLIPSE"/>
        <att name="Status" label="Status" type="string"/>
        <att name="canonicalName" label="canonicalName" type="string" value="ASNSYNB-RXN"/>
        <att name="node.label" label="node.label" type="string" value="6.3.5.4"/>
        <att name="Compound_CommonName" label="Compound_CommonName" type="string" value="ASNSYNB-RXN"/>
        <att name="node.labelPosition" label="node.labelPosition" type="string"/>
        <graphics w="50.0" h="50.0" width="1" outline="#000000" fill="#33ff33" y="3522.55419921875" x="-4858.4541015625" type="ellipse">
            <att name="cytoscapeNodeGraphicsAttributes">
                <att name="nodeTransparency" value="1.0"/>
                <att name="nodeLabelFont" value="Default-0-12"/>
                <att name="borderLineType" value="solid"/>
            </att>
        </graphics>
    </node>
    <node label="IGPSYN-RXN" id="-284">
        <att name="node.fillColor" label="node.fillColor" type="string" value="eco"/>
        <att name="hiddenLabel" label="hiddenLabel" type="string"/>
        <att name="AMINOACID_TYPE" label="AMINOACID_TYPE" type="string"/>
        <att name="alias" label="alias" type="list">
            <att type="string" value="IGPSYN-RXN"/>
        </att>
        <att name="node.labelsize" label="node.labelsize" type="integer" value="50"/>
        <att name="node.fontSize" label="node.fontSize" type="string"/>
        <att name="node.shape" label="node.shape" type="string" value="ELLIPSE"/>
        <att name="Status" label="Status" type="string"/>
        <att name="canonicalName" label="canonicalName" type="string" value="IGPSYN-RXN"/>
        <att name="node.label" label="node.label" type="string" value="4.1.1.48"/>
        <att name="Compound_CommonName" label="Compound_CommonName" type="string" value="IGPSYN-RXN"/>
        <att name="node.labelPosition" label="node.labelPosition" type="string"/>
        <graphics w="80.0" h="80.0" width="1" outline="#000000" fill="#33ff33" y="2614.90576171875" x="-7489.82470703125" type="ellipse">
            <att name="cytoscapeNodeGraphicsAttributes">
                <att name="nodeTransparency" value="1.0"/>
                <att name="nodeLabelFont" value="Default-0-12"/>
                <att name="borderLineType" value="solid"/>
            </att>
        </graphics>
    </node>
    <node label="PHEAMINOTRANS-RXN(B_subtilis_AroJ)" id="-283">
        <att name="node.fillColor" label="node.fillColor" type="string" value="other"/>
        <att name="hiddenLabel" label="hiddenLabel" type="string"/>
        <att name="AMINOACID_TYPE" label="AMINOACID_TYPE" type="string"/>
        <att name="alias" label="alias" type="list"/>
        <att name="node.labelsize" label="node.labelsize" type="integer" value="50"/>
        <att name="node.fontSize" label="node.fontSize" type="string"/>
        <att name="node.shape" label="node.shape" type="string" value="ELLIPSE"/>
        <att name="Status" label="Status" type="string" value="Unknown"/>
        <att name="canonicalName" label="canonicalName" type="string" value="PHEAMINOTRANS-RXN(B_subtilis_AroJ)"/>
        <att name="node.label" label="node.label" type="string" value="2.6.1.57(Bsu_AroJ)"/>
        <att name="Compound_CommonName" label="Compound_CommonName" type="string"/>
        <att name="node.labelPosition" label="node.labelPosition" type="string"/>
        <graphics w="1.0" h="1.0" width="1" outline="#000000" fill="#6699ff" y="2957.82177734375" x="-6255.2822265625" type="ellipse">
            <att name="cytoscapeNodeGraphicsAttributes">
                <att name="nodeTransparency" value="1.0"/>
                <att name="nodeLabelFont" value="Default-0-12"/>
                <att name="borderLineType" value="solid"/>
            </att>
        </graphics>
    </node>
    <node label="L-ornithine" id="-282">
        <att name="node.fillColor" label="node.fillColor" type="string"/>
        <att name="hiddenLabel" label="hiddenLabel" type="string"/>
        <att name="AMINOACID_TYPE" label="AMINOACID_TYPE" type="string"/>
        <att name="alias" label="alias" type="list"/>
        <att name="node.labelsize" label="node.labelsize" type="integer" value="40"/>
        <att name="node.fontSize" label="node.fontSize" type="string"/>
        <att name="node.shape" label="node.shape" type="string" value="TRIANGLE"/>
        <att name="Status" label="Status" type="string"/>
        <att name="canonicalName" label="canonicalName" type="string" value="L-ornithine"/>
        <att name="node.label" label="node.label" type="string" value="L-ornithine"/>
        <att name="Compound_CommonName" label="Compound_CommonName" type="string" value="L-ornithine"/>
        <att name="node.labelPosition" label="node.labelPosition" type="string"/>
        <graphics w="15.0" h="15.0" width="1" outline="#000000" fill="#ffffff" y="-271.7188720703125" x="-5911.17529296875" type="triangle">
            <att name="cytoscapeNodeGraphicsAttributes">
                <att name="nodeTransparency" value="1.0"/>
                <att name="nodeLabelFont" value="Default-0-12"/>
                <att name="borderLineType" value="solid"/>
            </att>
        </graphics>
    </node>
    <node label="ACETYLGLUTKIN-RXN" id="-281">
        <att name="node.fillColor" label="node.fillColor" type="string" value="eco"/>
        <att name="hiddenLabel" label="hiddenLabel" type="string"/>
        <att name="AMINOACID_TYPE" label="AMINOACID_TYPE" type="string"/>
        <att name="alias" label="alias" type="list">
            <att type="string" value="ACETYLGLUTKIN-RXN"/>
        </att>
        <att name="node.labelsize" label="node.labelsize" type="integer" value="50"/>
        <att name="node.fontSize" label="node.fontSize" type="string"/>
        <att name="node.shape" label="node.shape" type="string" value="ELLIPSE"/>
        <att name="Status" label="Status" type="string"/>
        <att name="canonicalName" label="canonicalName" type="string" value="ACETYLGLUTKIN-RXN"/>
        <att name="node.label" label="node.label" type="string" value="2.7.2.8"/>
        <att name="Compound_CommonName" label="Compound_CommonName" type="string" value="ACETYLGLUTKIN-RXN"/>
        <att name="node.labelPosition" label="node.labelPosition" type="string"/>
        <graphics w="70.0" h="70.0" width="1" outline="#000000" fill="#33ff33" y="-779.2632446289062" x="-6822.89013671875" type="ellipse">
            <att name="cytoscapeNodeGraphicsAttributes">
                <att name="nodeTransparency" value="1.0"/>
                <att name="nodeLabelFont" value="Default-0-12"/>
                <att name="borderLineType" value="solid"/>
            </att>
        </graphics>
    </node>
    <node label="HISTIDPHOS-RXN(E_coli_K12)" id="-280">
        <att name="node.fillColor" label="node.fillColor" type="string" value="eco"/>
        <att name="hiddenLabel" label="hiddenLabel" type="string"/>
        <att name="AMINOACID_TYPE" label="AMINOACID_TYPE" type="string"/>
        <att name="alias" label="alias" type="list">
            <att type="string" value="HISTIDPHOS-RXN(E_coli_K12)"/>
        </att>
        <att name="node.labelsize" label="node.labelsize" type="integer" value="50"/>
        <att name="node.fontSize" label="node.fontSize" type="string"/>
        <att name="node.shape" label="node.shape" type="string" value="ELLIPSE"/>
        <att name="Status" label="Status" type="string"/>
        <att name="canonicalName" label="canonicalName" type="string" value="HISTIDPHOS-RXN(E_coli_K12)"/>
        <att name="node.label" label="node.label" type="string" value="3.1.3.15(Eco)"/>
        <att name="Compound_CommonName" label="Compound_CommonName" type="string"/>
        <att name="node.labelPosition" label="node.labelPosition" type="string"/>
        <graphics w="10.0" h="10.0" width="1" outline="#000000" fill="#33ff33" y="3701.416748046875" x="-7838.76708984375" type="ellipse">
            <att name="cytoscapeNodeGraphicsAttributes">
                <att name="nodeTransparency" value="1.0"/>
                <att name="nodeLabelFont" value="Default-0-12"/>
                <att name="borderLineType" value="solid"/>
            </att>
        </graphics>
    </node>
    <node label="3-DEHYDROQUINATE-SYNTHASE-RXN" id="-279">
        <att name="node.fillColor" label="node.fillColor" type="string" value="eco"/>
        <att name="hiddenLabel" label="hiddenLabel" type="string"/>
        <att name="AMINOACID_TYPE" label="AMINOACID_TYPE" type="string"/>
        <att name="alias" label="alias" type="list">
            <att type="string" value="3-DEHYDROQUINATE-SYNTHASE-RXN"/>
        </att>
        <att name="node.labelsize" label="node.labelsize" type="integer" value="50"/>
        <att name="node.fontSize" label="node.fontSize" type="string"/>
        <att name="node.shape" label="node.shape" type="string" value="ELLIPSE"/>
        <att name="Status" label="Status" type="string"/>
        <att name="canonicalName" label="canonicalName" type="string" value="3-DEHYDROQUINATE-SYNTHASE-RXN"/>
        <att name="node.label" label="node.label" type="string" value="4.2.3.4"/>
        <att name="Compound_CommonName" label="Compound_CommonName" type="string" value="3-DEHYDROQUINATE-SYNTHASE-RXN"/>
        <att name="node.labelPosition" label="node.labelPosition" type="string"/>
        <graphics w="70.0" h="70.0" width="1" outline="#000000" fill="#33ff33" y="727.4893188476562" x="-7659.6826171875" type="ellipse">
            <att name="cytoscapeNodeGraphicsAttributes">
                <att name="nodeTransparency" value="1.0"/>
                <att name="nodeLabelFont" value="Default-0-12"/>
                <att name="borderLineType" value="solid"/>
            </att>
        </graphics>
    </node>
    <node label="ARGINASE-RXN" id="-278">
        <att name="node.fillColor" label="node.fillColor" type="string" value="other"/>
        <att name="hiddenLabel" label="hiddenLabel" type="string"/>
        <att name="AMINOACID_TYPE" label="AMINOACID_TYPE" type="string"/>
        <att name="alias" label="alias" type="list">
            <att type="string" value="ARGINASE-RXN"/>
        </att>
        <att name="node.labelsize" label="node.labelsize" type="integer" value="50"/>
        <att name="node.fontSize" label="node.fontSize" type="string"/>
        <att name="node.shape" label="node.shape" type="string" value="ELLIPSE"/>
        <att name="Status" label="Status" type="string"/>
        <att name="canonicalName" label="canonicalName" type="string" value="ARGINASE-RXN"/>
        <att name="node.label" label="node.label" type="string" value="3.5.3.1"/>
        <att name="Compound_CommonName" label="Compound_CommonName" type="string" value="ARGINASE-RXN"/>
        <att name="node.labelPosition" label="node.labelPosition" type="string"/>
        <graphics w="30.0" h="30.0" width="1" outline="#000000" fill="#6699ff" y="397.7782287597656" x="-6509.1240234375" type="ellipse">
            <att name="cytoscapeNodeGraphicsAttributes">
                <att name="nodeTransparency" value="1.0"/>
                <att name="nodeLabelFont" value="Default-0-12"/>
                <att name="borderLineType" value="solid"/>
            </att>
        </graphics>
    </node>
    <node label="N-ACETYLTRANSFER-RXN(E_coli_K12)" id="-277">
        <att name="node.fillColor" label="node.fillColor" type="string" value="eco"/>
        <att name="hiddenLabel" label="hiddenLabel" type="string"/>
        <att name="AMINOACID_TYPE" label="AMINOACID_TYPE" type="string"/>
        <att name="alias" label="alias" type="list">
            <att type="string" value="N-ACETYLTRANSFER-RXN(E_coli_K12)"/>
        </att>
        <att name="node.labelsize" label="node.labelsize" type="integer" value="50"/>
        <att name="node.fontSize" label="node.fontSize" type="string"/>
        <att name="node.shape" label="node.shape" type="string" value="ELLIPSE"/>
        <att name="Status" label="Status" type="string"/>
        <att name="canonicalName" label="canonicalName" type="string" value="N-ACETYLTRANSFER-RXN(E_coli_K12)"/>
        <att name="node.label" label="node.label" type="string" value="2.3.1.1(Eco)"/>
        <att name="Compound_CommonName" label="Compound_CommonName" type="string"/>
        <att name="node.labelPosition" label="node.labelPosition" type="string"/>
        <graphics w="40.0" h="40.0" width="1" outline="#000000" fill="#33ff33" y="-495.80499267578125" x="-7217.583984375" type="ellipse">
            <att name="cytoscapeNodeGraphicsAttributes">
                <att name="nodeTransparency" value="1.0"/>
                <att name="nodeLabelFont" value="Default-0-12"/>
                <att name="borderLineType" value="solid"/>
            </att>
        </graphics>
    </node>
    <node label="CARBPSYN-RXN" id="-276">
        <att name="node.fillColor" label="node.fillColor" type="string" value="eco"/>
        <att name="hiddenLabel" label="hiddenLabel" type="string"/>
        <att name="AMINOACID_TYPE" label="AMINOACID_TYPE" type="string"/>
        <att name="alias" label="alias" type="list">
            <att type="string" value="CARBPSYN-RXN"/>
        </att>
        <att name="node.labelsize" label="node.labelsize" type="integer" value="50"/>
        <att name="node.fontSize" label="node.fontSize" type="string"/>
        <att name="node.shape" label="node.shape" type="string" value="ELLIPSE"/>
        <att name="Status" label="Status" type="string"/>
        <att name="canonicalName" label="canonicalName" type="string" value="CARBPSYN-RXN"/>
        <att name="node.label" label="node.label" type="string" value="6.3.5.5"/>
        <att name="Compound_CommonName" label="Compound_CommonName" type="string" value="CARBPSYN-RXN"/>
        <att name="node.labelPosition" label="node.labelPosition" type="string"/>
        <graphics w="80.0" h="80.0" width="1" outline="#000000" fill="#33ff33" y="-574.0182495117188" x="-5583.0830078125" type="ellipse">
            <att name="cytoscapeNodeGraphicsAttributes">
                <att name="nodeTransparency" value="1.0"/>
                <att name="nodeLabelFont" value="Default-0-12"/>
                <att name="borderLineType" value="solid"/>
            </att>
        </graphics>
    </node>
    <node label="2-keto-isovalerate" id="-275">
        <att name="node.fillColor" label="node.fillColor" type="string"/>
        <att name="hiddenLabel" label="hiddenLabel" type="string"/>
        <att name="AMINOACID_TYPE" label="AMINOACID_TYPE" type="string"/>
        <att name="alias" label="alias" type="list"/>
        <att name="node.labelsize" label="node.labelsize" type="integer" value="30"/>
        <att name="node.fontSize" label="node.fontSize" type="string"/>
        <att name="node.shape" label="node.shape" type="string" value="TRIANGLE"/>
        <att name="Status" label="Status" type="string"/>
        <att name="canonicalName" label="canonicalName" type="string" value="2-keto-isovalerate"/>
        <att name="node.label" label="node.label" type="string" value="2-keto-isovalerate"/>
        <att name="Compound_CommonName" label="Compound_CommonName" type="string" value="2-keto-isovalerate"/>
        <att name="node.labelPosition" label="node.labelPosition" type="string"/>
        <graphics w="15.0" h="15.0" width="1" outline="#000000" fill="#ffffff" y="5048.83154296875" x="-5573.9951171875" type="triangle">
            <att name="cytoscapeNodeGraphicsAttributes">
                <att name="nodeTransparency" value="1.0"/>
                <att name="nodeLabelFont" value="Default-0-12"/>
                <att name="borderLineType" value="solid"/>
            </att>
        </graphics>
    </node>
    <node label="histidinol" id="-274">
        <att name="node.fillColor" label="node.fillColor" type="string"/>
        <att name="hiddenLabel" label="hiddenLabel" type="string"/>
        <att name="AMINOACID_TYPE" label="AMINOACID_TYPE" type="string"/>
        <att name="alias" label="alias" type="list"/>
        <att name="node.labelsize" label="node.labelsize" type="integer" value="30"/>
        <att name="node.fontSize" label="node.fontSize" type="string"/>
        <att name="node.shape" label="node.shape" type="string" value="TRIANGLE"/>
        <att name="Status" label="Status" type="string"/>
        <att name="canonicalName" label="canonicalName" type="string" value="histidinol"/>
        <att name="node.label" label="node.label" type="string" value="histidinol"/>
        <att name="Compound_CommonName" label="Compound_CommonName" type="string" value="histidinol"/>
        <att name="node.labelPosition" label="node.labelPosition" type="string" value="E,W,c,0,0"/>
        <graphics w="15.0" h="15.0" width="1" outline="#000000" fill="#ffffff" y="3881.568115234375" x="-8018.9609375" type="triangle">
            <att name="cytoscapeNodeGraphicsAttributes">
                <att name="nodeTransparency" value="1.0"/>
                <att name="nodeLabelFont" value="Default-0-12"/>
                <att name="borderLineType" value="solid"/>
            </att>
        </graphics>
    </node>
    <node label="phosphoribosyl-AMP" id="-273">
        <att name="node.fillColor" label="node.fillColor" type="string"/>
        <att name="hiddenLabel" label="hiddenLabel" type="string"/>
        <att name="AMINOACID_TYPE" label="AMINOACID_TYPE" type="string"/>
        <att name="alias" label="alias" type="list"/>
        <att name="node.labelsize" label="node.labelsize" type="integer" value="30"/>
        <att name="node.fontSize" label="node.fontSize" type="string"/>
        <att name="node.shape" label="node.shape" type="string" value="TRIANGLE"/>
        <att name="Status" label="Status" type="string"/>
        <att name="canonicalName" label="canonicalName" type="string" value="phosphoribosyl-AMP"/>
        <att name="node.label" label="node.label" type="string" value="phosphoribosyl-AMP"/>
        <att name="Compound_CommonName" label="Compound_CommonName" type="string" value="phosphoribosyl-AMP"/>
        <att name="node.labelPosition" label="node.labelPosition" type="string"/>
        <graphics w="15.0" h="15.0" width="1" outline="#000000" fill="#ffffff" y="2559.891845703125" x="-8018.9609375" type="triangle">
            <att name="cytoscapeNodeGraphicsAttributes">
                <att name="nodeTransparency" value="1.0"/>
                <att name="nodeLabelFont" value="Default-0-12"/>
                <att name="borderLineType" value="solid"/>
            </att>
        </graphics>
    </node>
    <node label="N-acetyl-L-citrulline" id="-272">
        <att name="node.fillColor" label="node.fillColor" type="string"/>
        <att name="hiddenLabel" label="hiddenLabel" type="string"/>
        <att name="AMINOACID_TYPE" label="AMINOACID_TYPE" type="string"/>
        <att name="alias" label="alias" type="list"/>
        <att name="node.labelsize" label="node.labelsize" type="integer" value="30"/>
        <att name="node.fontSize" label="node.fontSize" type="string"/>
        <att name="node.shape" label="node.shape" type="string" value="TRIANGLE"/>
        <att name="Status" label="Status" type="string"/>
        <att name="canonicalName" label="canonicalName" type="string" value="N-acetyl-L-citrulline"/>
        <att name="node.label" label="node.label" type="string" value="N-acetyl-L-citrulline"/>
        <att name="Compound_CommonName" label="Compound_CommonName" type="string" value="N-acetyl-L-citrulline"/>
        <att name="node.labelPosition" label="node.labelPosition" type="string"/>
        <graphics w="15.0" h="15.0" width="1" outline="#000000" fill="#ffffff" y="-205.43719482421875" x="-5364.89013671875" type="triangle">
            <att name="cytoscapeNodeGraphicsAttributes">
                <att name="nodeTransparency" value="1.0"/>
                <att name="nodeLabelFont" value="Default-0-12"/>
                <att name="borderLineType" value="solid"/>
            </att>
        </graphics>
    </node>
    <node label="RXN-7605" id="-271">
        <att name="node.fillColor" label="node.fillColor" type="string" value="unknown"/>
        <att name="hiddenLabel" label="hiddenLabel" type="string"/>
        <att name="AMINOACID_TYPE" label="AMINOACID_TYPE" type="string"/>
        <att name="alias" label="alias" type="list">
            <att type="string" value="RXN-7605"/>
        </att>
        <att name="node.labelsize" label="node.labelsize" type="integer" value="40"/>
        <att name="node.fontSize" label="node.fontSize" type="string"/>
        <att name="node.shape" label="node.shape" type="string" value="ELLIPSE"/>
        <att name="Status" label="Status" type="string" value="Unknown"/>
        <att name="canonicalName" label="canonicalName" type="string" value="RXN-7605"/>
        <att name="node.label" label="node.label" type="string" value="2.1.1.-(RXN-7605)"/>
        <att name="Compound_CommonName" label="Compound_CommonName" type="string" value="RXN-7605"/>
        <att name="node.labelPosition" label="node.labelPosition" type="string"/>
        <graphics w="1.0" h="1.0" width="1" outline="#000000" fill="#6699ff" y="2653.30029296875" x="-3032.7099609375" type="ellipse">
            <att name="cytoscapeNodeGraphicsAttributes">
                <att name="nodeTransparency" value="1.0"/>
                <att name="nodeLabelFont" value="Default-0-12"/>
                <att name="borderLineType" value="solid"/>
            </att>
        </graphics>
    </node>
    <node label="tetrahydrofolate" id="-270">
        <att name="node.fillColor" label="node.fillColor" type="string"/>
        <att name="hiddenLabel" label="hiddenLabel" type="string"/>
        <att name="AMINOACID_TYPE" label="AMINOACID_TYPE" type="string"/>
        <att name="alias" label="alias" type="list"/>
        <att name="node.labelsize" label="node.labelsize" type="integer" value="30"/>
        <att name="node.fontSize" label="node.fontSize" type="string"/>
        <att name="node.shape" label="node.shape" type="string" value="TRIANGLE"/>
        <att name="Status" label="Status" type="string"/>
        <att name="canonicalName" label="canonicalName" type="string" value="tetrahydrofolate"/>
        <att name="node.label" label="node.label" type="string" value="tetrahydrofolate"/>
        <att name="Compound_CommonName" label="Compound_CommonName" type="string" value="tetrahydrofolate"/>
        <att name="node.labelPosition" label="node.labelPosition" type="string"/>
        <graphics w="15.0" h="15.0" width="1" outline="#000000" fill="#ffffff" y="2556.714111328125" x="-3937.56396484375" type="triangle">
            <att name="cytoscapeNodeGraphicsAttributes">
                <att name="nodeTransparency" value="1.0"/>
                <att name="nodeLabelFont" value="Default-0-12"/>
                <att name="borderLineType" value="solid"/>
            </att>
        </graphics>
    </node>
    <node label="L-glutamate" id="-269">
        <att name="node.fillColor" label="node.fillColor" type="string" value="AA"/>
        <att name="hiddenLabel" label="hiddenLabel" type="string"/>
        <att name="AMINOACID_TYPE" label="AMINOACID_TYPE" type="string" value="CHARGED_POLAR"/>
        <att name="alias" label="alias" type="list"/>
        <att name="node.labelsize" label="node.labelsize" type="integer" value="50"/>
        <att name="node.fontSize" label="node.fontSize" type="string"/>
        <att name="node.shape" label="node.shape" type="string" value="TRIANGLE"/>
        <att name="Status" label="Status" type="string"/>
        <att name="canonicalName" label="canonicalName" type="string" value="L-glutamate"/>
        <att name="node.label" label="node.label" type="string" value="L-glutamate"/>
        <att name="Compound_CommonName" label="Compound_CommonName" type="string" value="L-glutamate"/>
        <att name="node.labelPosition" label="node.labelPosition" type="string"/>
        <graphics w="50.0" h="50.0" width="1" outline="#000000" fill="#ff3333" y="1531.249755859375" x="-6178.6708984375" type="triangle">
            <att name="cytoscapeNodeGraphicsAttributes">
                <att name="nodeTransparency" value="1.0"/>
                <att name="nodeLabelFont" value="Default-0-12"/>
                <att name="borderLineType" value="solid"/>
            </att>
        </graphics>
    </node>
    <node label="GLUTAMATE-SYNTHASE-(FERREDOXIN)-RXN" id="-268">
        <att name="node.fillColor" label="node.fillColor" type="string" value="other"/>
        <att name="hiddenLabel" label="hiddenLabel" type="string"/>
        <att name="AMINOACID_TYPE" label="AMINOACID_TYPE" type="string"/>
        <att name="alias" label="alias" type="list">
            <att type="string" value="GLUTAMATE-SYNTHASE-(FERREDOXIN)-RXN"/>
        </att>
        <att name="node.labelsize" label="node.labelsize" type="integer" value="50"/>
        <att name="node.fontSize" label="node.fontSize" type="string"/>
        <att name="node.shape" label="node.shape" type="string" value="ELLIPSE"/>
        <att name="Status" label="Status" type="string"/>
        <att name="canonicalName" label="canonicalName" type="string" value="GLUTAMATE-SYNTHASE-(FERREDOXIN)-RXN"/>
        <att name="node.label" label="node.label" type="string" value="1.4.7.1"/>
        <att name="Compound_CommonName" label="Compound_CommonName" type="string" value="GLUTAMATE-SYNTHASE-(FERREDOXIN)-RXN"/>
        <att name="node.labelPosition" label="node.labelPosition" type="string"/>
        <graphics w="20.0" h="20.0" width="1" outline="#000000" fill="#6699ff" y="1232.2752685546875" x="-5661.90380859375" type="ellipse">
            <att name="cytoscapeNodeGraphicsAttributes">
                <att name="nodeTransparency" value="1.0"/>
                <att name="nodeLabelFont" value="Default-0-12"/>
                <att name="borderLineType" value="solid"/>
            </att>
        </graphics>
    </node>
    <node label="PRAISOM-RXN" id="-267">
        <att name="node.fillColor" label="node.fillColor" type="string" value="eco"/>
        <att name="hiddenLabel" label="hiddenLabel" type="string"/>
        <att name="AMINOACID_TYPE" label="AMINOACID_TYPE" type="string"/>
        <att name="alias" label="alias" type="list">
            <att type="string" value="PRAISOM-RXN"/>
        </att>
        <att name="node.labelsize" label="node.labelsize" type="integer" value="50"/>
        <att name="node.fontSize" label="node.fontSize" type="string"/>
        <att name="node.shape" label="node.shape" type="string" value="ELLIPSE"/>
        <att name="Status" label="Status" type="string"/>
        <att name="canonicalName" label="canonicalName" type="string" value="PRAISOM-RXN"/>
        <att name="node.label" label="node.label" type="string" value="5.3.1.24"/>
        <att name="Compound_CommonName" label="Compound_CommonName" type="string" value="PRAISOM-RXN"/>
        <att name="node.labelPosition" label="node.labelPosition" type="string"/>
        <graphics w="70.0" h="70.0" width="1" outline="#000000" fill="#33ff33" y="2335.34521484375" x="-7489.82470703125" type="ellipse">
            <att name="cytoscapeNodeGraphicsAttributes">
                <att name="nodeTransparency" value="1.0"/>
                <att name="nodeLabelFont" value="Default-0-12"/>
                <att name="borderLineType" value="solid"/>
            </att>
        </graphics>
    </node>
    <node label="GLUTAMINESYN-RXN" id="-266">
        <att name="node.fillColor" label="node.fillColor" type="string" value="eco"/>
        <att name="hiddenLabel" label="hiddenLabel" type="string"/>
        <att name="AMINOACID_TYPE" label="AMINOACID_TYPE" type="string"/>
        <att name="alias" label="alias" type="list">
            <att type="string" value="GLUTAMINESYN-RXN"/>
        </att>
        <att name="node.labelsize" label="node.labelsize" type="integer" value="50"/>
        <att name="node.fontSize" label="node.fontSize" type="string"/>
        <att name="node.shape" label="node.shape" type="string" value="ELLIPSE"/>
        <att name="Status" label="Status" type="string"/>
        <att name="canonicalName" label="canonicalName" type="string" value="GLUTAMINESYN-RXN"/>
        <att name="node.label" label="node.label" type="string" value="6.3.1.2"/>
        <att name="Compound_CommonName" label="Compound_CommonName" type="string" value="GLUTAMINESYN-RXN"/>
        <att name="node.labelPosition" label="node.labelPosition" type="string"/>
        <graphics w="80.0" h="80.0" width="1" outline="#000000" fill="#33ff33" y="1082.320068359375" x="-6710.51611328125" type="ellipse">
            <att name="cytoscapeNodeGraphicsAttributes">
                <att name="nodeTransparency" value="1.0"/>
                <att name="nodeLabelFont" value="Default-0-12"/>
                <att name="borderLineType" value="solid"/>
            </att>
        </graphics>
    </node>
    <node label="2-isopropylmalate" id="-265">
        <att name="node.fillColor" label="node.fillColor" type="string"/>
        <att name="hiddenLabel" label="hiddenLabel" type="string"/>
        <att name="AMINOACID_TYPE" label="AMINOACID_TYPE" type="string"/>
        <att name="alias" label="alias" type="list"/>
        <att name="node.labelsize" label="node.labelsize" type="integer" value="30"/>
        <att name="node.fontSize" label="node.fontSize" type="string"/>
        <att name="node.shape" label="node.shape" type="string" value="TRIANGLE"/>
        <att name="Status" label="Status" type="string"/>
        <att name="canonicalName" label="canonicalName" type="string" value="2-isopropylmalate"/>
        <att name="node.label" label="node.label" type="string" value="2-isopropylmalate"/>
        <att name="Compound_CommonName" label="Compound_CommonName" type="string" value="2-isopropylmalate"/>
        <att name="node.labelPosition" label="node.labelPosition" type="string"/>
        <graphics w="15.0" h="15.0" width="1" outline="#000000" fill="#ffffff" y="4161.1533203125" x="-4817.61474609375" type="triangle">
            <att name="cytoscapeNodeGraphicsAttributes">
                <att name="nodeTransparency" value="1.0"/>
                <att name="nodeLabelFont" value="Default-0-12"/>
                <att name="borderLineType" value="solid"/>
            </att>
        </graphics>
    </node>
    <node label="GLUTAMATESYN-RXN(M_jannaschii)" id="-264">
        <att name="node.fillColor" label="node.fillColor" type="string" value="other"/>
        <att name="hiddenLabel" label="hiddenLabel" type="string"/>
        <att name="AMINOACID_TYPE" label="AMINOACID_TYPE" type="string"/>
        <att name="alias" label="alias" type="list">
            <att type="string" value="GLUTAMATESYN-RXN(M_jannaschii)"/>
        </att>
        <att name="node.labelsize" label="node.labelsize" type="integer" value="50"/>
        <att name="node.fontSize" label="node.fontSize" type="string"/>
        <att name="node.shape" label="node.shape" type="string" value="ELLIPSE"/>
        <att name="Status" label="Status" type="string"/>
        <att name="canonicalName" label="canonicalName" type="string" value="GLUTAMATESYN-RXN(M_jannaschii)"/>
        <att name="node.label" label="node.label" type="string" value="1.4.1.13(Mja)"/>
        <att name="Compound_CommonName" label="Compound_CommonName" type="string"/>
        <att name="node.labelPosition" label="node.labelPosition" type="string"/>
        <graphics w="50.0" h="50.0" width="1" outline="#000000" fill="#6699ff" y="1322.1082763671875" x="-6712.90673828125" type="ellipse">
            <att name="cytoscapeNodeGraphicsAttributes">
                <att name="nodeTransparency" value="1.0"/>
                <att name="nodeLabelFont" value="Default-0-12"/>
                <att name="borderLineType" value="solid"/>
            </att>
        </graphics>
    </node>
    <node label="RXN3O-127" id="-263">
        <att name="node.fillColor" label="node.fillColor" type="string" value="other"/>
        <att name="hiddenLabel" label="hiddenLabel" type="string"/>
        <att name="AMINOACID_TYPE" label="AMINOACID_TYPE" type="string"/>
        <att name="alias" label="alias" type="list">
            <att type="string" value="RXN3O-127"/>
        </att>
        <att name="node.labelsize" label="node.labelsize" type="integer" value="50"/>
        <att name="node.fontSize" label="node.fontSize" type="string"/>
        <att name="node.shape" label="node.shape" type="string" value="ELLIPSE"/>
        <att name="Status" label="Status" type="string"/>
        <att name="canonicalName" label="canonicalName" type="string" value="RXN3O-127"/>
        <att name="node.label" label="node.label" type="string" value="1.5.1.10"/>
        <att name="Compound_CommonName" label="Compound_CommonName" type="string" value="RXN3O-127"/>
        <att name="node.labelPosition" label="node.labelPosition" type="string"/>
        <graphics w="20.0" h="20.0" width="1" outline="#000000" fill="#6699ff" y="267.1781005859375" x="-3514.32470703125" type="ellipse">
            <att name="cytoscapeNodeGraphicsAttributes">
                <att name="nodeTransparency" value="1.0"/>
                <att name="nodeLabelFont" value="Default-0-12"/>
                <att name="borderLineType" value="solid"/>
            </att>
        </graphics>
    </node>
    <node label="L-lysine" id="-262">
        <att name="node.fillColor" label="node.fillColor" type="string" value="AA"/>
        <att name="hiddenLabel" label="hiddenLabel" type="string"/>
        <att name="AMINOACID_TYPE" label="AMINOACID_TYPE" type="string" value="CHARGED_POLAR"/>
        <att name="alias" label="alias" type="list"/>
        <att name="node.labelsize" label="node.labelsize" type="integer" value="50"/>
        <att name="node.fontSize" label="node.fontSize" type="string"/>
        <att name="node.shape" label="node.shape" type="string" value="TRIANGLE"/>
        <att name="Status" label="Status" type="string"/>
        <att name="canonicalName" label="canonicalName" type="string" value="L-lysine"/>
        <att name="node.label" label="node.label" type="string" value="L-lysine"/>
        <att name="Compound_CommonName" label="Compound_CommonName" type="string" value="L-lysine"/>
        <att name="node.labelPosition" label="node.labelPosition" type="string"/>
        <graphics w="50.0" h="50.0" width="1" outline="#000000" fill="#ff3333" y="1131.3009033203125" x="-3923.341552734375" type="triangle">
            <att name="cytoscapeNodeGraphicsAttributes">
                <att name="nodeTransparency" value="1.0"/>
                <att name="nodeLabelFont" value="Default-0-12"/>
                <att name="borderLineType" value="solid"/>
            </att>
        </graphics>
    </node>
    <node label="O-phospho-L-homoserine" id="-261">
        <att name="node.fillColor" label="node.fillColor" type="string"/>
        <att name="hiddenLabel" label="hiddenLabel" type="string"/>
        <att name="AMINOACID_TYPE" label="AMINOACID_TYPE" type="string"/>
        <att name="alias" label="alias" type="list"/>
        <att name="node.labelsize" label="node.labelsize" type="integer" value="30"/>
        <att name="node.fontSize" label="node.fontSize" type="string"/>
        <att name="node.shape" label="node.shape" type="string" value="TRIANGLE"/>
        <att name="Status" label="Status" type="string"/>
        <att name="canonicalName" label="canonicalName" type="string" value="O-phospho-L-homoserine"/>
        <att name="node.label" label="node.label" type="string" value="O-phospho-L-homoserine"/>
        <att name="Compound_CommonName" label="Compound_CommonName" type="string" value="O-phospho-L-homoserine"/>
        <att name="node.labelPosition" label="node.labelPosition" type="string"/>
        <graphics w="15.0" h="15.0" width="1" outline="#000000" fill="#ffffff" y="1615.6431884765625" x="-4596.9775390625" type="triangle">
            <att name="cytoscapeNodeGraphicsAttributes">
                <att name="nodeTransparency" value="1.0"/>
                <att name="nodeLabelFont" value="Default-0-12"/>
                <att name="borderLineType" value="solid"/>
            </att>
        </graphics>
    </node>
    <node label="RXN-7746" id="-260">
        <att name="node.fillColor" label="node.fillColor" type="string" value="unknown"/>
        <att name="hiddenLabel" label="hiddenLabel" type="string"/>
        <att name="AMINOACID_TYPE" label="AMINOACID_TYPE" type="string"/>
        <att name="alias" label="alias" type="list">
            <att type="string" value="RXN-7746"/>
        </att>
        <att name="node.labelsize" label="node.labelsize" type="integer" value="40"/>
        <att name="node.fontSize" label="node.fontSize" type="string"/>
        <att name="node.shape" label="node.shape" type="string" value="ELLIPSE"/>
        <att name="Status" label="Status" type="string" value="Unknown"/>
        <att name="canonicalName" label="canonicalName" type="string" value="RXN-7746"/>
        <att name="node.label" label="node.label" type="string" value="RXN-7746"/>
        <att name="Compound_CommonName" label="Compound_CommonName" type="string" value="RXN-7746"/>
        <att name="node.labelPosition" label="node.labelPosition" type="string"/>
        <graphics w="1.0" h="1.0" width="1" outline="#000000" fill="#6699ff" y="3946.293701171875" x="-7358.267578125" type="ellipse">
            <att name="cytoscapeNodeGraphicsAttributes">
                <att name="nodeTransparency" value="1.0"/>
                <att name="nodeLabelFont" value="Default-0-12"/>
                <att name="borderLineType" value="solid"/>
            </att>
        </graphics>
    </node>
    <node label="SUCCDIAMINOPIMDESUCC-RXN" id="-259">
        <att name="node.fillColor" label="node.fillColor" type="string" value="eco"/>
        <att name="hiddenLabel" label="hiddenLabel" type="string"/>
        <att name="AMINOACID_TYPE" label="AMINOACID_TYPE" type="string"/>
        <att name="alias" label="alias" type="list">
            <att type="string" value="SUCCDIAMINOPIMDESUCC-RXN"/>
        </att>
        <att name="node.labelsize" label="node.labelsize" type="integer" value="50"/>
        <att name="node.fontSize" label="node.fontSize" type="string"/>
        <att name="node.shape" label="node.shape" type="string" value="ELLIPSE"/>
        <att name="Status" label="Status" type="string"/>
        <att name="canonicalName" label="canonicalName" type="string" value="SUCCDIAMINOPIMDESUCC-RXN"/>
        <att name="node.label" label="node.label" type="string" value="3.5.1.18"/>
        <att name="Compound_CommonName" label="Compound_CommonName" type="string" value="SUCCDIAMINOPIMDESUCC-RXN"/>
        <att name="node.labelPosition" label="node.labelPosition" type="string"/>
        <graphics w="80.0" h="80.0" width="1" outline="#000000" fill="#33ff33" y="484.88714599609375" x="-5108.984375" type="ellipse">
            <att name="cytoscapeNodeGraphicsAttributes">
                <att name="nodeTransparency" value="1.0"/>
                <att name="nodeLabelFont" value="Default-0-12"/>
                <att name="borderLineType" value="solid"/>
            </att>
        </graphics>
    </node>
    <node label="methylaspartate" id="-258">
        <att name="node.fillColor" label="node.fillColor" type="string"/>
        <att name="hiddenLabel" label="hiddenLabel" type="string"/>
        <att name="AMINOACID_TYPE" label="AMINOACID_TYPE" type="string"/>
        <att name="alias" label="alias" type="list"/>
        <att name="node.labelsize" label="node.labelsize" type="integer" value="30"/>
        <att name="node.fontSize" label="node.fontSize" type="string"/>
        <att name="node.shape" label="node.shape" type="string" value="TRIANGLE"/>
        <att name="Status" label="Status" type="string"/>
        <att name="canonicalName" label="canonicalName" type="string" value="methylaspartate"/>
        <att name="node.label" label="node.label" type="string" value="methylaspartate"/>
        <att name="Compound_CommonName" label="Compound_CommonName" type="string" value="methylaspartate"/>
        <att name="node.labelPosition" label="node.labelPosition" type="string"/>
        <graphics w="15.0" h="15.0" width="1" outline="#000000" fill="#ffffff" y="3655.4609375" x="-7358.26806640625" type="triangle">
            <att name="cytoscapeNodeGraphicsAttributes">
                <att name="nodeTransparency" value="1.0"/>
                <att name="nodeLabelFont" value="Default-0-12"/>
                <att name="borderLineType" value="solid"/>
            </att>
        </graphics>
    </node>
    <node label="1,2-dihydroxy-3-keto-5-methylthiopentene" id="-257">
        <att name="node.fillColor" label="node.fillColor" type="string"/>
        <att name="hiddenLabel" label="hiddenLabel" type="string"/>
        <att name="AMINOACID_TYPE" label="AMINOACID_TYPE" type="string"/>
        <att name="alias" label="alias" type="list"/>
        <att name="node.labelsize" label="node.labelsize" type="integer" value="30"/>
        <att name="node.fontSize" label="node.fontSize" type="string"/>
        <att name="node.shape" label="node.shape" type="string" value="TRIANGLE"/>
        <att name="Status" label="Status" type="string"/>
        <att name="canonicalName" label="canonicalName" type="string" value="1,2-dihydroxy-3-keto-5-methylthiopentene"/>
        <att name="node.label" label="node.label" type="string" value="1,2-dihydroxy-3-keto-5-methylthiopentene"/>
        <att name="Compound_CommonName" label="Compound_CommonName" type="string" value="1,2-dihydroxy-3-keto-5-methylthiopentene"/>
        <att name="node.labelPosition" label="node.labelPosition" type="string" value="N,S,c,0,0"/>
        <graphics w="15.0" h="15.0" width="1" outline="#000000" fill="#ffffff" y="2331.79248046875" x="-3728.35498046875" type="triangle">
            <att name="cytoscapeNodeGraphicsAttributes">
                <att name="nodeTransparency" value="1.0"/>
                <att name="nodeLabelFont" value="Default-0-12"/>
                <att name="borderLineType" value="solid"/>
            </att>
        </graphics>
    </node>
    <node label="2.1.1.5-RXN(P_aeruginosa)" id="-256">
        <att name="node.fillColor" label="node.fillColor" type="string" value="other"/>
        <att name="hiddenLabel" label="hiddenLabel" type="string"/>
        <att name="AMINOACID_TYPE" label="AMINOACID_TYPE" type="string"/>
        <att name="alias" label="alias" type="list">
            <att type="string" value="2.1.1.5-RXN(P_aeruginosa)"/>
        </att>
        <att name="node.labelsize" label="node.labelsize" type="integer" value="50"/>
        <att name="node.fontSize" label="node.fontSize" type="string"/>
        <att name="node.shape" label="node.shape" type="string" value="ELLIPSE"/>
        <att name="Status" label="Status" type="string" value=""/>
        <att name="canonicalName" label="canonicalName" type="string" value="2.1.1.5-RXN(P_aeruginosa)"/>
        <att name="node.label" label="node.label" type="string" value="2.1.1.5(Pae)"/>
        <att name="Compound_CommonName" label="Compound_CommonName" type="string"/>
        <att name="node.labelPosition" label="node.labelPosition" type="string"/>
        <graphics w="1.0" h="1.0" width="1" outline="#000000" fill="#6699ff" y="2966.458740234375" x="-3866.808837890625" type="ellipse">
            <att name="cytoscapeNodeGraphicsAttributes">
                <att name="nodeTransparency" value="1.0"/>
                <att name="nodeLabelFont" value="Default-0-12"/>
                <att name="borderLineType" value="solid"/>
            </att>
        </graphics>
    </node>
    <node label="CYSTAGLY-RXN" id="-255">
        <att name="node.fillColor" label="node.fillColor" type="string" value="other"/>
        <att name="hiddenLabel" label="hiddenLabel" type="string"/>
        <att name="AMINOACID_TYPE" label="AMINOACID_TYPE" type="string"/>
        <att name="alias" label="alias" type="list">
            <att type="string" value="CYSTAGLY-RXN"/>
        </att>
        <att name="node.labelsize" label="node.labelsize" type="integer" value="50"/>
        <att name="node.fontSize" label="node.fontSize" type="string"/>
        <att name="node.shape" label="node.shape" type="string" value="ELLIPSE"/>
        <att name="Status" label="Status" type="string"/>
        <att name="canonicalName" label="canonicalName" type="string" value="CYSTAGLY-RXN"/>
        <att name="node.label" label="node.label" type="string" value="4.4.1.1"/>
        <att name="Compound_CommonName" label="Compound_CommonName" type="string" value="CYSTAGLY-RXN"/>
        <att name="node.labelPosition" label="node.labelPosition" type="string"/>
        <graphics w="70.0" h="70.0" width="1" outline="#000000" fill="#6699ff" y="4810.716796875" x="-3096.4443359375" type="ellipse">
            <att name="cytoscapeNodeGraphicsAttributes">
                <att name="nodeTransparency" value="1.0"/>
                <att name="nodeLabelFont" value="Default-0-12"/>
                <att name="borderLineType" value="solid"/>
            </att>
        </graphics>
    </node>
    <node label="HISTCYCLOHYD-RXN" id="-254">
        <att name="node.fillColor" label="node.fillColor" type="string" value="eco"/>
        <att name="hiddenLabel" label="hiddenLabel" type="string"/>
        <att name="AMINOACID_TYPE" label="AMINOACID_TYPE" type="string"/>
        <att name="alias" label="alias" type="list">
            <att type="string" value="HISTCYCLOHYD-RXN"/>
        </att>
        <att name="node.labelsize" label="node.labelsize" type="integer" value="50"/>
        <att name="node.fontSize" label="node.fontSize" type="string"/>
        <att name="node.shape" label="node.shape" type="string" value="ELLIPSE"/>
        <att name="Status" label="Status" type="string"/>
        <att name="canonicalName" label="canonicalName" type="string" value="HISTCYCLOHYD-RXN"/>
        <att name="node.label" label="node.label" type="string" value="3.5.4.19"/>
        <att name="Compound_CommonName" label="Compound_CommonName" type="string" value="HISTCYCLOHYD-RXN"/>
        <att name="node.labelPosition" label="node.labelPosition" type="string"/>
        <graphics w="70.0" h="70.0" width="1" outline="#000000" fill="#33ff33" y="2659.57666015625" x="-8018.9609375" type="ellipse">
            <att name="cytoscapeNodeGraphicsAttributes">
                <att name="nodeTransparency" value="1.0"/>
                <att name="nodeLabelFont" value="Default-0-12"/>
                <att name="borderLineType" value="solid"/>
            </att>
        </graphics>
    </node>
    <node label="RXN0-2381" id="-253">
        <att name="node.fillColor" label="node.fillColor" type="string" value="eco"/>
        <att name="hiddenLabel" label="hiddenLabel" type="string"/>
        <att name="AMINOACID_TYPE" label="AMINOACID_TYPE" type="string"/>
        <att name="alias" label="alias" type="list">
            <att type="string" value="RXN0-2381"/>
        </att>
        <att name="node.labelsize" label="node.labelsize" type="integer" value="50"/>
        <att name="node.fontSize" label="node.fontSize" type="string"/>
        <att name="node.shape" label="node.shape" type="string" value="ELLIPSE"/>
        <att name="Status" label="Status" type="string"/>
        <att name="canonicalName" label="canonicalName" type="string" value="RXN0-2381"/>
        <att name="node.label" label="node.label" type="string" value="4.2.1.20"/>
        <att name="Compound_CommonName" label="Compound_CommonName" type="string" value="RXN0-2381"/>
        <att name="node.labelPosition" label="node.labelPosition" type="string"/>
        <graphics w="80.0" h="80.0" width="1" outline="#000000" fill="#33ff33" y="2894.466796875" x="-7489.82470703125" type="ellipse">
            <att name="cytoscapeNodeGraphicsAttributes">
                <att name="nodeTransparency" value="1.0"/>
                <att name="nodeLabelFont" value="Default-0-12"/>
                <att name="borderLineType" value="solid"/>
            </att>
        </graphics>
    </node>
    <node label="propionate" id="-252">
        <att name="node.fillColor" label="node.fillColor" type="string"/>
        <att name="hiddenLabel" label="hiddenLabel" type="string"/>
        <att name="AMINOACID_TYPE" label="AMINOACID_TYPE" type="string"/>
        <att name="alias" label="alias" type="list"/>
        <att name="node.labelsize" label="node.labelsize" type="integer" value="30"/>
        <att name="node.fontSize" label="node.fontSize" type="string"/>
        <att name="node.shape" label="node.shape" type="string" value="TRIANGLE"/>
        <att name="Status" label="Status" type="string"/>
        <att name="canonicalName" label="canonicalName" type="string" value="propionate"/>
        <att name="node.label" label="node.label" type="string" value="propionate"/>
        <att name="Compound_CommonName" label="Compound_CommonName" type="string" value="propionate"/>
        <att name="node.labelPosition" label="node.labelPosition" type="string"/>
        <graphics w="15.0" h="15.0" width="1" outline="#000000" fill="#ffffff" y="3468.27099609375" x="-6659.71923828125" type="triangle">
            <att name="cytoscapeNodeGraphicsAttributes">
                <att name="nodeTransparency" value="1.0"/>
                <att name="nodeLabelFont" value="Default-0-12"/>
                <att name="borderLineType" value="solid"/>
            </att>
        </graphics>
    </node>
    <node label="PROLINE-RACEMASE-RXN" id="-251">
        <att name="node.fillColor" label="node.fillColor" type="string" value="other"/>
        <att name="hiddenLabel" label="hiddenLabel" type="string"/>
        <att name="AMINOACID_TYPE" label="AMINOACID_TYPE" type="string"/>
        <att name="alias" label="alias" type="list">
            <att type="string" value="PROLINE-RACEMASE-RXN"/>
        </att>
        <att name="node.labelsize" label="node.labelsize" type="integer" value="50"/>
        <att name="node.fontSize" label="node.fontSize" type="string"/>
        <att name="node.shape" label="node.shape" type="string" value="ELLIPSE"/>
        <att name="Status" label="Status" type="string"/>
        <att name="canonicalName" label="canonicalName" type="string" value="PROLINE-RACEMASE-RXN"/>
        <att name="node.label" label="node.label" type="string" value="5.1.1.4"/>
        <att name="Compound_CommonName" label="Compound_CommonName" type="string" value="PROLINE-RACEMASE-RXN"/>
        <att name="node.labelPosition" label="node.labelPosition" type="string"/>
        <graphics w="10.0" h="10.0" width="1" outline="#000000" fill="#6699ff" y="296.0737609863281" x="-6776.0703125" type="ellipse">
            <att name="cytoscapeNodeGraphicsAttributes">
                <att name="nodeTransparency" value="1.0"/>
                <att name="nodeLabelFont" value="Default-0-12"/>
                <att name="borderLineType" value="solid"/>
            </att>
        </graphics>
    </node>
    <node label="ACETYLHOMOSER-CYS-RXN" id="-250">
        <att name="node.fillColor" label="node.fillColor" type="string" value="other"/>
        <att name="hiddenLabel" label="hiddenLabel" type="string"/>
        <att name="AMINOACID_TYPE" label="AMINOACID_TYPE" type="string"/>
        <att name="alias" label="alias" type="list">
            <att type="string" value="ACETYLHOMOSER-CYS-RXN"/>
        </att>
        <att name="node.labelsize" label="node.labelsize" type="integer" value="50"/>
        <att name="node.fontSize" label="node.fontSize" type="string"/>
        <att name="node.shape" label="node.shape" type="string" value="ELLIPSE"/>
        <att name="Status" label="Status" type="string"/>
        <att name="canonicalName" label="canonicalName" type="string" value="ACETYLHOMOSER-CYS-RXN"/>
        <att name="node.label" label="node.label" type="string" value="2.5.1.49"/>
        <att name="Compound_CommonName" label="Compound_CommonName" type="string" value="ACETYLHOMOSER-CYS-RXN"/>
        <att name="node.labelPosition" label="node.labelPosition" type="string"/>
        <graphics w="50.0" h="50.0" width="1" outline="#000000" fill="#6699ff" y="4319.40625" x="-4211.548828125" type="ellipse">
            <att name="cytoscapeNodeGraphicsAttributes">
                <att name="nodeTransparency" value="1.0"/>
                <att name="nodeLabelFont" value="Default-0-12"/>
                <att name="borderLineType" value="solid"/>
            </att>
        </graphics>
    </node>
    <node label="GLUTAMATE-N-ACETYLTRANSFERASE-RXN" id="-249">
        <att name="node.fillColor" label="node.fillColor" type="string" value="other"/>
        <att name="hiddenLabel" label="hiddenLabel" type="string"/>
        <att name="AMINOACID_TYPE" label="AMINOACID_TYPE" type="string"/>
        <att name="alias" label="alias" type="list">
            <att type="string" value="GLUTAMATE-N-ACETYLTRANSFERASE-RXN"/>
        </att>
        <att name="node.labelsize" label="node.labelsize" type="integer" value="50"/>
        <att name="node.fontSize" label="node.fontSize" type="string"/>
        <att name="node.shape" label="node.shape" type="string" value="ELLIPSE"/>
        <att name="Status" label="Status" type="string"/>
        <att name="canonicalName" label="canonicalName" type="string" value="GLUTAMATE-N-ACETYLTRANSFERASE-RXN"/>
        <att name="node.label" label="node.label" type="string" value="2.3.1.35"/>
        <att name="Compound_CommonName" label="Compound_CommonName" type="string" value="GLUTAMATE-N-ACETYLTRANSFERASE-RXN"/>
        <att name="node.labelPosition" label="node.labelPosition" type="string"/>
        <graphics w="60.0" h="60.0" width="1" outline="#000000" fill="#6699ff" y="-544.123779296875" x="-6625.09619140625" type="ellipse">
            <att name="cytoscapeNodeGraphicsAttributes">
                <att name="nodeTransparency" value="1.0"/>
                <att name="nodeLabelFont" value="Default-0-12"/>
                <att name="borderLineType" value="solid"/>
            </att>
        </graphics>
    </node>
    <node label="1-(o-carboxyphenylamino)-1'-deoxyribulose-5'-phosphate" id="-248">
        <att name="node.fillColor" label="node.fillColor" type="string"/>
        <att name="hiddenLabel" label="hiddenLabel" type="string"/>
        <att name="AMINOACID_TYPE" label="AMINOACID_TYPE" type="string"/>
        <att name="alias" label="alias" type="list"/>
        <att name="node.labelsize" label="node.labelsize" type="integer" value="30"/>
        <att name="node.fontSize" label="node.fontSize" type="string"/>
        <att name="node.shape" label="node.shape" type="string" value="TRIANGLE"/>
        <att name="Status" label="Status" type="string"/>
        <att name="canonicalName" label="canonicalName" type="string" value="1-(o-carboxyphenylamino)-1&amp;amp;amp;amp;amp;apos;-deoxyribulose-5&amp;amp;amp;amp;amp;apos;-phosphate"/>
        <att name="node.label" label="node.label" type="string" value="1-(o-carboxyphenylamino)-1&amp;amp;amp;apos;-deoxyribulose-5&amp;amp;amp;apos;-phosphate"/>
        <att name="Compound_CommonName" label="Compound_CommonName" type="string" value="1-(o-carboxyphenylamino)-1&amp;amp;amp;amp;amp;apos;-deoxyribulose-5&amp;amp;amp;amp;amp;apos;-phosphate"/>
        <att name="node.labelPosition" label="node.labelPosition" type="string"/>
        <graphics w="15.0" h="15.0" width="1" outline="#000000" fill="#ffffff" y="2475.12548828125" x="-7489.82470703125" type="triangle">
            <att name="cytoscapeNodeGraphicsAttributes">
                <att name="nodeTransparency" value="1.0"/>
                <att name="nodeLabelFont" value="Default-0-12"/>
                <att name="borderLineType" value="solid"/>
            </att>
        </graphics>
    </node>
    <node label="DIAMINOPIMEPIM-RXN" id="-247">
        <att name="node.fillColor" label="node.fillColor" type="string" value="eco"/>
        <att name="hiddenLabel" label="hiddenLabel" type="string"/>
        <att name="AMINOACID_TYPE" label="AMINOACID_TYPE" type="string"/>
        <att name="alias" label="alias" type="list">
            <att type="string" value="DIAMINOPIMEPIM-RXN"/>
        </att>
        <att name="node.labelsize" label="node.labelsize" type="integer" value="50"/>
        <att name="node.fontSize" label="node.fontSize" type="string"/>
        <att name="node.shape" label="node.shape" type="string" value="ELLIPSE"/>
        <att name="Status" label="Status" type="string"/>
        <att name="canonicalName" label="canonicalName" type="string" value="DIAMINOPIMEPIM-RXN"/>
        <att name="node.label" label="node.label" type="string" value="5.1.1.7"/>
        <att name="Compound_CommonName" label="Compound_CommonName" type="string" value="DIAMINOPIMEPIM-RXN"/>
        <att name="node.labelPosition" label="node.labelPosition" type="string"/>
        <graphics w="60.0" h="60.0" width="1" outline="#000000" fill="#33ff33" y="703.8123779296875" x="-4647.9150390625" type="ellipse">
            <att name="cytoscapeNodeGraphicsAttributes">
                <att name="nodeTransparency" value="1.0"/>
                <att name="nodeLabelFont" value="Default-0-12"/>
                <att name="borderLineType" value="solid"/>
            </att>
        </graphics>
    </node>
    <node label="2-keto-ornithine" id="-246">
        <att name="node.fillColor" label="node.fillColor" type="string"/>
        <att name="hiddenLabel" label="hiddenLabel" type="string"/>
        <att name="AMINOACID_TYPE" label="AMINOACID_TYPE" type="string"/>
        <att name="alias" label="alias" type="list"/>
        <att name="node.labelsize" label="node.labelsize" type="integer" value="30"/>
        <att name="node.fontSize" label="node.fontSize" type="string"/>
        <att name="node.shape" label="node.shape" type="string" value="TRIANGLE"/>
        <att name="Status" label="Status" type="string"/>
        <att name="canonicalName" label="canonicalName" type="string" value="2-keto-ornithine"/>
        <att name="node.label" label="node.label" type="string" value="2-keto-ornithine"/>
        <att name="Compound_CommonName" label="Compound_CommonName" type="string" value="2-keto-ornithine"/>
        <att name="node.labelPosition" label="node.labelPosition" type="string"/>
        <graphics w="15.0" h="15.0" width="1" outline="#000000" fill="#ffffff" y="-37.15632247924805" x="-7265.36279296875" type="triangle">
            <att name="cytoscapeNodeGraphicsAttributes">
                <att name="nodeTransparency" value="1.0"/>
                <att name="nodeLabelFont" value="Default-0-12"/>
                <att name="borderLineType" value="solid"/>
            </att>
        </graphics>
    </node>
    <node label="L-aspartate-semialdehyde" id="-245">
        <att name="node.fillColor" label="node.fillColor" type="string"/>
        <att name="hiddenLabel" label="hiddenLabel" type="string"/>
        <att name="AMINOACID_TYPE" label="AMINOACID_TYPE" type="string"/>
        <att name="alias" label="alias" type="list"/>
        <att name="node.labelsize" label="node.labelsize" type="integer" value="30"/>
        <att name="node.fontSize" label="node.fontSize" type="string"/>
        <att name="node.shape" label="node.shape" type="string" value="TRIANGLE"/>
        <att name="Status" label="Status" type="string"/>
        <att name="canonicalName" label="canonicalName" type="string" value="L-aspartate-semialdehyde"/>
        <att name="node.label" label="node.label" type="string" value="L-aspartate-semialdehyde"/>
        <att name="Compound_CommonName" label="Compound_CommonName" type="string" value="L-aspartate-semialdehyde"/>
        <att name="node.labelPosition" label="node.labelPosition" type="string"/>
        <graphics w="15.0" h="15.0" width="1" outline="#000000" fill="#ffffff" y="-446.9534606933594" x="-4647.9150390625" type="triangle">
            <att name="cytoscapeNodeGraphicsAttributes">
                <att name="nodeTransparency" value="1.0"/>
                <att name="nodeLabelFont" value="Default-0-12"/>
                <att name="borderLineType" value="solid"/>
            </att>
        </graphics>
    </node>
    <node label="2-hydroxy-3-keto-5-methylthio-1-phosphopentene" id="-244">
        <att name="node.fillColor" label="node.fillColor" type="string"/>
        <att name="hiddenLabel" label="hiddenLabel" type="string"/>
        <att name="AMINOACID_TYPE" label="AMINOACID_TYPE" type="string"/>
        <att name="alias" label="alias" type="list"/>
        <att name="node.labelsize" label="node.labelsize" type="integer" value="30"/>
        <att name="node.fontSize" label="node.fontSize" type="string"/>
        <att name="node.shape" label="node.shape" type="string" value="TRIANGLE"/>
        <att name="Status" label="Status" type="string"/>
        <att name="canonicalName" label="canonicalName" type="string" value="2-hydroxy-3-keto-5-methylthio-1-phosphopentene"/>
        <att name="node.label" label="node.label" type="string" value="2-hydroxy-3-keto-5-methylthio-1-phosphopentene"/>
        <att name="Compound_CommonName" label="Compound_CommonName" type="string" value="2-hydroxy-3-keto-5-methylthio-1-phosphopentene"/>
        <att name="node.labelPosition" label="node.labelPosition" type="string" value="N,S,c,0,0"/>
        <graphics w="15.0" h="15.0" width="1" outline="#000000" fill="#ffffff" y="2148.795654296875" x="-3728.3564453125" type="triangle">
            <att name="cytoscapeNodeGraphicsAttributes">
                <att name="nodeTransparency" value="1.0"/>
                <att name="nodeLabelFont" value="Default-0-12"/>
                <att name="borderLineType" value="solid"/>
            </att>
        </graphics>
    </node>
    <node label="ASPAMINOTRANS-RXN" id="-243">
        <att name="node.fillColor" label="node.fillColor" type="string" value="eco"/>
        <att name="hiddenLabel" label="hiddenLabel" type="string"/>
        <att name="AMINOACID_TYPE" label="AMINOACID_TYPE" type="string"/>
        <att name="alias" label="alias" type="list">
            <att type="string" value="ASPAMINOTRANS-RXN"/>
        </att>
        <att name="node.labelsize" label="node.labelsize" type="integer" value="50"/>
        <att name="node.fontSize" label="node.fontSize" type="string"/>
        <att name="node.shape" label="node.shape" type="string" value="ELLIPSE"/>
        <att name="Status" label="Status" type="string"/>
        <att name="canonicalName" label="canonicalName" type="string" value="ASPAMINOTRANS-RXN"/>
        <att name="node.label" label="node.label" type="string" value="2.6.1.1"/>
        <att name="Compound_CommonName" label="Compound_CommonName" type="string" value="ASPAMINOTRANS-RXN"/>
        <att name="node.labelPosition" label="node.labelPosition" type="string"/>
        <graphics w="80.0" h="80.0" width="1" outline="#000000" fill="#33ff33" y="2955.43798828125" x="-4769.58935546875" type="ellipse">
            <att name="cytoscapeNodeGraphicsAttributes">
                <att name="nodeTransparency" value="1.0"/>
                <att name="nodeLabelFont" value="Default-0-12"/>
                <att name="borderLineType" value="solid"/>
            </att>
        </graphics>
    </node>
    <node label="5-methylthioribose-1-phosphate" id="-242">
        <att name="node.fillColor" label="node.fillColor" type="string"/>
        <att name="hiddenLabel" label="hiddenLabel" type="string"/>
        <att name="AMINOACID_TYPE" label="AMINOACID_TYPE" type="string"/>
        <att name="alias" label="alias" type="list"/>
        <att name="node.labelsize" label="node.labelsize" type="integer" value="30"/>
        <att name="node.fontSize" label="node.fontSize" type="string"/>
        <att name="node.shape" label="node.shape" type="string" value="TRIANGLE"/>
        <att name="Status" label="Status" type="string"/>
        <att name="canonicalName" label="canonicalName" type="string" value="5-methylthioribose-1-phosphate"/>
        <att name="node.label" label="node.label" type="string" value="5-methylthioribose-1-phosphate"/>
        <att name="Compound_CommonName" label="Compound_CommonName" type="string" value="5-methylthioribose-1-phosphate"/>
        <att name="node.labelPosition" label="node.labelPosition" type="string"/>
        <graphics w="15.0" h="15.0" width="1" outline="#000000" fill="#ffffff" y="1949.091796875" x="-3071.616455078125" type="triangle">
            <att name="cytoscapeNodeGraphicsAttributes">
                <att name="nodeTransparency" value="1.0"/>
                <att name="nodeLabelFont" value="Default-0-12"/>
                <att name="borderLineType" value="solid"/>
            </att>
        </graphics>
    </node>
    <node label="homocitrate" id="-241">
        <att name="node.fillColor" label="node.fillColor" type="string"/>
        <att name="hiddenLabel" label="hiddenLabel" type="string"/>
        <att name="AMINOACID_TYPE" label="AMINOACID_TYPE" type="string"/>
        <att name="alias" label="alias" type="list"/>
        <att name="node.labelsize" label="node.labelsize" type="integer" value="30"/>
        <att name="node.fontSize" label="node.fontSize" type="string"/>
        <att name="node.shape" label="node.shape" type="string" value="TRIANGLE"/>
        <att name="Status" label="Status" type="string"/>
        <att name="canonicalName" label="canonicalName" type="string" value="homocitrate"/>
        <att name="node.label" label="node.label" type="string" value="homocitrate"/>
        <att name="Compound_CommonName" label="Compound_CommonName" type="string" value="homocitrate"/>
        <att name="node.labelPosition" label="node.labelPosition" type="string"/>
        <graphics w="15.0" h="15.0" width="1" outline="#000000" fill="#ffffff" y="-856.4888916015625" x="-3314.5078125" type="triangle">
            <att name="cytoscapeNodeGraphicsAttributes">
                <att name="nodeTransparency" value="1.0"/>
                <att name="nodeLabelFont" value="Default-0-12"/>
                <att name="borderLineType" value="solid"/>
            </att>
        </graphics>
    </node>
    <node label="CITRULLINASE-RXN" id="-240">
        <att name="node.fillColor" label="node.fillColor" type="string" value="unknown"/>
        <att name="hiddenLabel" label="hiddenLabel" type="string"/>
        <att name="AMINOACID_TYPE" label="AMINOACID_TYPE" type="string"/>
        <att name="alias" label="alias" type="list">
            <att type="string" value="CITRULLINASE-RXN"/>
        </att>
        <att name="node.labelsize" label="node.labelsize" type="integer" value="50"/>
        <att name="node.fontSize" label="node.fontSize" type="string"/>
        <att name="node.shape" label="node.shape" type="string" value="ELLIPSE"/>
        <att name="Status" label="Status" type="string" value="Unknown"/>
        <att name="canonicalName" label="canonicalName" type="string" value="CITRULLINASE-RXN"/>
        <att name="node.label" label="node.label" type="string" value="3.5.1.20"/>
        <att name="Compound_CommonName" label="Compound_CommonName" type="string" value="CITRULLINASE-RXN"/>
        <att name="node.labelPosition" label="node.labelPosition" type="string"/>
        <graphics w="1.0" h="1.0" width="1" outline="#000000" fill="#6699ff" y="-166.54962158203125" x="-5911.17529296875" type="ellipse">
            <att name="cytoscapeNodeGraphicsAttributes">
                <att name="nodeTransparency" value="1.0"/>
                <att name="nodeLabelFont" value="Default-0-12"/>
                <att name="borderLineType" value="solid"/>
            </att>
        </graphics>
    </node>
    <node label="L-histidinol-phosphate" id="-239">
        <att name="node.fillColor" label="node.fillColor" type="string"/>
        <att name="hiddenLabel" label="hiddenLabel" type="string"/>
        <att name="AMINOACID_TYPE" label="AMINOACID_TYPE" type="string"/>
        <att name="alias" label="alias" type="list"/>
        <att name="node.labelsize" label="node.labelsize" type="integer" value="30"/>
        <att name="node.fontSize" label="node.fontSize" type="string"/>
        <att name="node.shape" label="node.shape" type="string" value="TRIANGLE"/>
        <att name="Status" label="Status" type="string"/>
        <att name="canonicalName" label="canonicalName" type="string" value="L-histidinol-phosphate"/>
        <att name="node.label" label="node.label" type="string" value="L-histidinol-phosphate"/>
        <att name="Compound_CommonName" label="Compound_CommonName" type="string" value="L-histidinol-phosphate"/>
        <att name="node.labelPosition" label="node.labelPosition" type="string" value="N,S,c,0,0"/>
        <graphics w="15.0" h="15.0" width="1" outline="#000000" fill="#ffffff" y="3583.829345703125" x="-8018.9609375" type="triangle">
            <att name="cytoscapeNodeGraphicsAttributes">
                <att name="nodeTransparency" value="1.0"/>
                <att name="nodeLabelFont" value="Default-0-12"/>
                <att name="borderLineType" value="solid"/>
            </att>
        </graphics>
    </node>
    <node label="1.5.1.7-RXN" id="-238">
        <att name="node.fillColor" label="node.fillColor" type="string" value="other"/>
        <att name="hiddenLabel" label="hiddenLabel" type="string"/>
        <att name="AMINOACID_TYPE" label="AMINOACID_TYPE" type="string"/>
        <att name="alias" label="alias" type="list">
            <att type="string" value="1.5.1.7-RXN"/>
        </att>
        <att name="node.labelsize" label="node.labelsize" type="integer" value="50"/>
        <att name="node.fontSize" label="node.fontSize" type="string"/>
        <att name="node.shape" label="node.shape" type="string" value="ELLIPSE"/>
        <att name="Status" label="Status" type="string" value=""/>
        <att name="canonicalName" label="canonicalName" type="string" value="1.5.1.7-RXN"/>
        <att name="node.label" label="node.label" type="string" value="1.5.1.7"/>
        <att name="Compound_CommonName" label="Compound_CommonName" type="string" value="1.5.1.7-RXN"/>
        <att name="node.labelPosition" label="node.labelPosition" type="string"/>
        <graphics w="10.0" h="10.0" width="1" outline="#000000" fill="#6699ff" y="444.20428466796875" x="-3512.59423828125" type="ellipse">
            <att name="cytoscapeNodeGraphicsAttributes">
                <att name="nodeTransparency" value="1.0"/>
                <att name="nodeLabelFont" value="Default-0-12"/>
                <att name="borderLineType" value="solid"/>
            </att>
        </graphics>
    </node>
    <node label="PHEAMINOTRANS-RXN(S_cerevisiae_Aro8)" id="-237">
        <att name="node.fillColor" label="node.fillColor" type="string" value="other"/>
        <att name="hiddenLabel" label="hiddenLabel" type="string"/>
        <att name="AMINOACID_TYPE" label="AMINOACID_TYPE" type="string"/>
        <att name="alias" label="alias" type="list"/>
        <att name="node.labelsize" label="node.labelsize" type="integer" value="50"/>
        <att name="node.fontSize" label="node.fontSize" type="string"/>
        <att name="node.shape" label="node.shape" type="string" value="ELLIPSE"/>
        <att name="Status" label="Status" type="string"/>
        <att name="canonicalName" label="canonicalName" type="string" value="PHEAMINOTRANS-RXN(S_cerevisiae_Aro8)"/>
        <att name="node.label" label="node.label" type="string" value="2.6.1.57(Sce_Aro8)"/>
        <att name="Compound_CommonName" label="Compound_CommonName" type="string"/>
        <att name="node.labelPosition" label="node.labelPosition" type="string"/>
        <graphics w="40.0" h="40.0" width="1" outline="#000000" fill="#6699ff" y="2452.407470703125" x="-6255.2822265625" type="ellipse">
            <att name="cytoscapeNodeGraphicsAttributes">
                <att name="nodeTransparency" value="1.0"/>
                <att name="nodeLabelFont" value="Default-0-12"/>
                <att name="borderLineType" value="solid"/>
            </att>
        </graphics>
    </node>
    <node label="PRIBFAICARPISOM-RXN" id="-236">
        <att name="node.fillColor" label="node.fillColor" type="string" value="eco"/>
        <att name="hiddenLabel" label="hiddenLabel" type="string"/>
        <att name="AMINOACID_TYPE" label="AMINOACID_TYPE" type="string"/>
        <att name="alias" label="alias" type="list">
            <att type="string" value="PRIBFAICARPISOM-RXN"/>
        </att>
        <att name="node.labelsize" label="node.labelsize" type="integer" value="50"/>
        <att name="node.fontSize" label="node.fontSize" type="string"/>
        <att name="node.shape" label="node.shape" type="string" value="ELLIPSE"/>
        <att name="Status" label="Status" type="string"/>
        <att name="canonicalName" label="canonicalName" type="string" value="PRIBFAICARPISOM-RXN"/>
        <att name="node.label" label="node.label" type="string" value="5.3.1.16"/>
        <att name="Compound_CommonName" label="Compound_CommonName" type="string" value="PRIBFAICARPISOM-RXN"/>
        <att name="node.labelPosition" label="node.labelPosition" type="string"/>
        <graphics w="50.0" h="50.0" width="1" outline="#000000" fill="#33ff33" y="2858.94677734375" x="-8018.9609375" type="ellipse">
            <att name="cytoscapeNodeGraphicsAttributes">
                <att name="nodeTransparency" value="1.0"/>
                <att name="nodeLabelFont" value="Default-0-12"/>
                <att name="borderLineType" value="solid"/>
            </att>
        </graphics>
    </node>
    <node label="RXN-5185" id="-235">
        <att name="node.fillColor" label="node.fillColor" type="string" value="other"/>
        <att name="hiddenLabel" label="hiddenLabel" type="string"/>
        <att name="AMINOACID_TYPE" label="AMINOACID_TYPE" type="string"/>
        <att name="alias" label="alias" type="list">
            <att type="string" value="RXN-5185"/>
        </att>
        <att name="node.labelsize" label="node.labelsize" type="integer" value="40"/>
        <att name="node.fontSize" label="node.fontSize" type="string"/>
        <att name="node.shape" label="node.shape" type="string" value="ELLIPSE"/>
        <att name="Status" label="Status" type="string"/>
        <att name="canonicalName" label="canonicalName" type="string" value="RXN-5185"/>
        <att name="node.label" label="node.label" type="string" value="RXN-5185"/>
        <att name="Compound_CommonName" label="Compound_CommonName" type="string" value="RXN-5185"/>
        <att name="node.labelPosition" label="node.labelPosition" type="string"/>
        <graphics w="30.0" h="30.0" width="1" outline="#000000" fill="#6699ff" y="903.7220458984375" x="-3095.999267578125" type="ellipse">
            <att name="cytoscapeNodeGraphicsAttributes">
                <att name="nodeTransparency" value="1.0"/>
                <att name="nodeLabelFont" value="Default-0-12"/>
                <att name="borderLineType" value="solid"/>
            </att>
        </graphics>
    </node>
    <node label="RXN-7737" id="-234">
        <att name="node.fillColor" label="node.fillColor" type="string" value="other"/>
        <att name="hiddenLabel" label="hiddenLabel" type="string"/>
        <att name="AMINOACID_TYPE" label="AMINOACID_TYPE" type="string"/>
        <att name="alias" label="alias" type="list">
            <att type="string" value="RXN-7737"/>
        </att>
        <att name="node.labelsize" label="node.labelsize" type="integer" value="40"/>
        <att name="node.fontSize" label="node.fontSize" type="string"/>
        <att name="node.shape" label="node.shape" type="string" value="ELLIPSE"/>
        <att name="Status" label="Status" type="string"/>
        <att name="canonicalName" label="canonicalName" type="string" value="RXN-7737"/>
        <att name="node.label" label="node.label" type="string" value="2.6.1.-(RXN-7737)"/>
        <att name="Compound_CommonName" label="Compound_CommonName" type="string" value="RXN-7737"/>
        <att name="node.labelPosition" label="node.labelPosition" type="string"/>
        <graphics w="10.0" h="10.0" width="1" outline="#000000" fill="#6699ff" y="95.26100158691406" x="-4936.69482421875" type="ellipse">
            <att name="cytoscapeNodeGraphicsAttributes">
                <att name="nodeTransparency" value="1.0"/>
                <att name="nodeLabelFont" value="Default-0-12"/>
                <att name="borderLineType" value="solid"/>
            </att>
        </graphics>
    </node>
    <node label="RXN-4821(spontaneous)" id="-233">
        <att name="node.fillColor" label="node.fillColor" type="string" value="unknown"/>
        <att name="hiddenLabel" label="hiddenLabel" type="string"/>
        <att name="AMINOACID_TYPE" label="AMINOACID_TYPE" type="string"/>
        <att name="alias" label="alias" type="list">
            <att type="string" value="RXN-4821(spontaneous)"/>
        </att>
        <att name="node.labelsize" label="node.labelsize" type="integer" value="40"/>
        <att name="node.fontSize" label="node.fontSize" type="string"/>
        <att name="node.shape" label="node.shape" type="string" value="ELLIPSE"/>
        <att name="Status" label="Status" type="string"/>
        <att name="canonicalName" label="canonicalName" type="string" value="RXN-4821(spontaneous)"/>
        <att name="node.label" label="node.label" type="string" value="RXN-4821(spontaneous)"/>
        <att name="Compound_CommonName" label="Compound_CommonName" type="string" value="RXN-4821(spontaneous)"/>
        <att name="node.labelPosition" label="node.labelPosition" type="string"/>
        <graphics w="1.0" h="1.0" width="1" outline="#000000" fill="#6699ff" y="74.10468292236328" x="-4524.61669921875" type="ellipse">
            <att name="cytoscapeNodeGraphicsAttributes">
                <att name="nodeTransparency" value="1.0"/>
                <att name="nodeLabelFont" value="Default-0-12"/>
                <att name="borderLineType" value="solid"/>
            </att>
        </graphics>
    </node>
    <node label="RXN-7744" id="-232">
        <att name="node.fillColor" label="node.fillColor" type="string" value="other"/>
        <att name="hiddenLabel" label="hiddenLabel" type="string"/>
        <att name="AMINOACID_TYPE" label="AMINOACID_TYPE" type="string"/>
        <att name="alias" label="alias" type="list">
            <att type="string" value="RXN-7744"/>
        </att>
        <att name="node.labelsize" label="node.labelsize" type="integer" value="50"/>
        <att name="node.fontSize" label="node.fontSize" type="string"/>
        <att name="node.shape" label="node.shape" type="string" value="ELLIPSE"/>
        <att name="Status" label="Status" type="string"/>
        <att name="canonicalName" label="canonicalName" type="string" value="RXN-7744"/>
        <att name="node.label" label="node.label" type="string" value="RXN-7744"/>
        <att name="Compound_CommonName" label="Compound_CommonName" type="string" value="RXN-7744"/>
        <att name="node.labelPosition" label="node.labelPosition" type="string"/>
        <graphics w="70.0" h="70.0" width="1" outline="#000000" fill="#6699ff" y="3744.15673828125" x="-6285.9453125" type="ellipse">
            <att name="cytoscapeNodeGraphicsAttributes">
                <att name="nodeTransparency" value="1.0"/>
                <att name="nodeLabelFont" value="Default-0-12"/>
                <att name="borderLineType" value="solid"/>
            </att>
        </graphics>
    </node>
    <node label="ACETOLACTREDUCTOISOM-RXN" id="-231">
        <att name="node.fillColor" label="node.fillColor" type="string" value="eco"/>
        <att name="hiddenLabel" label="hiddenLabel" type="string"/>
        <att name="AMINOACID_TYPE" label="AMINOACID_TYPE" type="string"/>
        <att name="alias" label="alias" type="list">
            <att type="string" value="ACETOLACTREDUCTOISOM-RXN"/>
        </att>
        <att name="node.labelsize" label="node.labelsize" type="integer" value="50"/>
        <att name="node.fontSize" label="node.fontSize" type="string"/>
        <att name="node.shape" label="node.shape" type="string" value="ELLIPSE"/>
        <att name="Status" label="Status" type="string"/>
        <att name="canonicalName" label="canonicalName" type="string" value="ACETOLACTREDUCTOISOM-RXN"/>
        <att name="node.label" label="node.label" type="string" value="1.1.1.86"/>
        <att name="Compound_CommonName" label="Compound_CommonName" type="string" value="ACETOLACTREDUCTOISOM-RXN"/>
        <att name="node.labelPosition" label="node.labelPosition" type="string"/>
        <graphics w="70.0" h="70.0" width="1" outline="#000000" fill="#33ff33" y="4629.4228515625" x="-5573.9951171875" type="ellipse">
            <att name="cytoscapeNodeGraphicsAttributes">
                <att name="nodeTransparency" value="1.0"/>
                <att name="nodeLabelFont" value="Default-0-12"/>
                <att name="borderLineType" value="solid"/>
            </att>
        </graphics>
    </node>
    <node label="DAHPSYN-RXN" id="-230">
        <att name="node.fillColor" label="node.fillColor" type="string" value="eco"/>
        <att name="hiddenLabel" label="hiddenLabel" type="string"/>
        <att name="AMINOACID_TYPE" label="AMINOACID_TYPE" type="string"/>
        <att name="alias" label="alias" type="list">
            <att type="string" value="DAHPSYN-RXN"/>
        </att>
        <att name="node.labelsize" label="node.labelsize" type="integer" value="50"/>
        <att name="node.fontSize" label="node.fontSize" type="string"/>
        <att name="node.shape" label="node.shape" type="string" value="ELLIPSE"/>
        <att name="Status" label="Status" type="string"/>
        <att name="canonicalName" label="canonicalName" type="string" value="DAHPSYN-RXN"/>
        <att name="node.label" label="node.label" type="string" value="2.5.1.54"/>
        <att name="Compound_CommonName" label="Compound_CommonName" type="string" value="DAHPSYN-RXN"/>
        <att name="node.labelPosition" label="node.labelPosition" type="string"/>
        <graphics w="60.0" h="60.0" width="1" outline="#000000" fill="#33ff33" y="570.1201171875" x="-7659.68359375" type="ellipse">
            <att name="cytoscapeNodeGraphicsAttributes">
                <att name="nodeTransparency" value="1.0"/>
                <att name="nodeLabelFont" value="Default-0-12"/>
                <att name="borderLineType" value="solid"/>
            </att>
        </graphics>
    </node>
    <node label="O-acetyl-L-serine" id="-229">
        <att name="node.fillColor" label="node.fillColor" type="string"/>
        <att name="hiddenLabel" label="hiddenLabel" type="string"/>
        <att name="AMINOACID_TYPE" label="AMINOACID_TYPE" type="string"/>
        <att name="alias" label="alias" type="list"/>
        <att name="node.labelsize" label="node.labelsize" type="integer" value="30"/>
        <att name="node.fontSize" label="node.fontSize" type="string"/>
        <att name="node.shape" label="node.shape" type="string" value="TRIANGLE"/>
        <att name="Status" label="Status" type="string"/>
        <att name="canonicalName" label="canonicalName" type="string" value="O-acetyl-L-serine"/>
        <att name="node.label" label="node.label" type="string" value="O-acetyl-L-serine"/>
        <att name="Compound_CommonName" label="Compound_CommonName" type="string" value="O-acetyl-L-serine"/>
        <att name="node.labelPosition" label="node.labelPosition" type="string"/>
        <graphics w="15.0" h="15.0" width="1" outline="#000000" fill="#ffffff" y="4471.20556640625" x="-3988.0556640625" type="triangle">
            <att name="cytoscapeNodeGraphicsAttributes">
                <att name="nodeTransparency" value="1.0"/>
                <att name="nodeLabelFont" value="Default-0-12"/>
                <att name="borderLineType" value="solid"/>
            </att>
        </graphics>
    </node>
    <node label="delta;-(1)-pyrroline_2-carboxylate" id="-228">
        <att name="node.fillColor" label="node.fillColor" type="string"/>
        <att name="hiddenLabel" label="hiddenLabel" type="string"/>
        <att name="AMINOACID_TYPE" label="AMINOACID_TYPE" type="string"/>
        <att name="alias" label="alias" type="list"/>
        <att name="node.labelsize" label="node.labelsize" type="integer" value="30"/>
        <att name="node.fontSize" label="node.fontSize" type="string"/>
        <att name="node.shape" label="node.shape" type="string" value="TRIANGLE"/>
        <att name="Status" label="Status" type="string"/>
        <att name="canonicalName" label="canonicalName" type="string" value="delta;-(1)-pyrroline_2-carboxylate"/>
        <att name="node.label" label="node.label" type="string" value="delta-1-pyrroline_2-carboxylate"/>
        <att name="Compound_CommonName" label="Compound_CommonName" type="string" value="delta;-(1)-pyrroline_2-carboxylate"/>
        <att name="node.labelPosition" label="node.labelPosition" type="string"/>
        <graphics w="15.0" h="15.0" width="1" outline="#000000" fill="#ffffff" y="166.83047485351562" x="-7265.3623046875" type="triangle">
            <att name="cytoscapeNodeGraphicsAttributes">
                <att name="nodeTransparency" value="1.0"/>
                <att name="nodeLabelFont" value="Default-0-12"/>
                <att name="borderLineType" value="solid"/>
            </att>
        </graphics>
    </node>
    <node label="shikimate-3-phosphate" id="-227">
        <att name="node.fillColor" label="node.fillColor" type="string"/>
        <att name="hiddenLabel" label="hiddenLabel" type="string"/>
        <att name="AMINOACID_TYPE" label="AMINOACID_TYPE" type="string"/>
        <att name="alias" label="alias" type="list"/>
        <att name="node.labelsize" label="node.labelsize" type="integer" value="30"/>
        <att name="node.fontSize" label="node.fontSize" type="string"/>
        <att name="node.shape" label="node.shape" type="string" value="TRIANGLE"/>
        <att name="Status" label="Status" type="string"/>
        <att name="canonicalName" label="canonicalName" type="string" value="shikimate-3-phosphate"/>
        <att name="node.label" label="node.label" type="string" value="shikimate-3-phosphate"/>
        <att name="Compound_CommonName" label="Compound_CommonName" type="string" value="shikimate-3-phosphate"/>
        <att name="node.labelPosition" label="node.labelPosition" type="string" value="SE,NW,c,0,0"/>
        <graphics w="15.0" h="15.0" width="1" outline="#000000" fill="#ffffff" y="1318.7540283203125" x="-7659.6826171875" type="triangle">
            <att name="cytoscapeNodeGraphicsAttributes">
                <att name="nodeTransparency" value="1.0"/>
                <att name="nodeLabelFont" value="Default-0-12"/>
                <att name="borderLineType" value="solid"/>
            </att>
        </graphics>
    </node>
    <node label="SERINE-O-ACETTRAN-RXN" id="-226">
        <att name="node.fillColor" label="node.fillColor" type="string" value="eco"/>
        <att name="hiddenLabel" label="hiddenLabel" type="string"/>
        <att name="AMINOACID_TYPE" label="AMINOACID_TYPE" type="string"/>
        <att name="alias" label="alias" type="list">
            <att type="string" value="SERINE-O-ACETTRAN-RXN"/>
        </att>
        <att name="node.labelsize" label="node.labelsize" type="integer" value="50"/>
        <att name="node.fontSize" label="node.fontSize" type="string"/>
        <att name="node.shape" label="node.shape" type="string" value="ELLIPSE"/>
        <att name="Status" label="Status" type="string"/>
        <att name="canonicalName" label="canonicalName" type="string" value="SERINE-O-ACETTRAN-RXN"/>
        <att name="node.label" label="node.label" type="string" value="2.3.1.30"/>
        <att name="Compound_CommonName" label="Compound_CommonName" type="string" value="SERINE-O-ACETTRAN-RXN"/>
        <att name="node.labelPosition" label="node.labelPosition" type="string"/>
        <graphics w="30.0" h="30.0" width="1" outline="#000000" fill="#33ff33" y="4319.40625" x="-3988.0556640625" type="ellipse">
            <att name="cytoscapeNodeGraphicsAttributes">
                <att name="nodeTransparency" value="1.0"/>
                <att name="nodeLabelFont" value="Default-0-12"/>
                <att name="borderLineType" value="solid"/>
            </att>
        </graphics>
    </node>
    <node label="RXN-7751" id="-225">
        <att name="node.fillColor" label="node.fillColor" type="string" value="unknown"/>
        <att name="hiddenLabel" label="hiddenLabel" type="string"/>
        <att name="AMINOACID_TYPE" label="AMINOACID_TYPE" type="string"/>
        <att name="alias" label="alias" type="list">
            <att type="string" value="RXN-7751"/>
        </att>
        <att name="node.labelsize" label="node.labelsize" type="integer" value="40"/>
        <att name="node.fontSize" label="node.fontSize" type="string"/>
        <att name="node.shape" label="node.shape" type="string" value="ELLIPSE"/>
        <att name="Status" label="Status" type="string" value="Unknown"/>
        <att name="canonicalName" label="canonicalName" type="string" value="RXN-7751"/>
        <att name="node.label" label="node.label" type="string" value="RXN-7751"/>
        <att name="Compound_CommonName" label="Compound_CommonName" type="string" value="RXN-7751"/>
        <att name="node.labelPosition" label="node.labelPosition" type="string"/>
        <graphics w="1.0" h="1.0" width="1" outline="#000000" fill="#6699ff" y="3747.866943359375" x="-7358.267578125" type="ellipse">
            <att name="cytoscapeNodeGraphicsAttributes">
                <att name="nodeTransparency" value="1.0"/>
                <att name="nodeLabelFont" value="Default-0-12"/>
                <att name="borderLineType" value="solid"/>
            </att>
        </graphics>
    </node>
    <node label="3-isopropylmalate" id="-224">
        <att name="node.fillColor" label="node.fillColor" type="string"/>
        <att name="hiddenLabel" label="hiddenLabel" type="string"/>
        <att name="AMINOACID_TYPE" label="AMINOACID_TYPE" type="string"/>
        <att name="alias" label="alias" type="list"/>
        <att name="node.labelsize" label="node.labelsize" type="integer" value="30"/>
        <att name="node.fontSize" label="node.fontSize" type="string"/>
        <att name="node.shape" label="node.shape" type="string" value="TRIANGLE"/>
        <att name="Status" label="Status" type="string"/>
        <att name="canonicalName" label="canonicalName" type="string" value="3-isopropylmalate"/>
        <att name="node.label" label="node.label" type="string" value="3-isopropylmalate"/>
        <att name="Compound_CommonName" label="Compound_CommonName" type="string" value="3-isopropylmalate"/>
        <att name="node.labelPosition" label="node.labelPosition" type="string"/>
        <graphics w="15.0" h="15.0" width="1" outline="#000000" fill="#ffffff" y="4472.8095703125" x="-4817.61474609375" type="triangle">
            <att name="cytoscapeNodeGraphicsAttributes">
                <att name="nodeTransparency" value="1.0"/>
                <att name="nodeLabelFont" value="Default-0-12"/>
                <att name="borderLineType" value="solid"/>
            </att>
        </graphics>
    </node>
    <node label="homoserine" id="-223">
        <att name="node.fillColor" label="node.fillColor" type="string"/>
        <att name="hiddenLabel" label="hiddenLabel" type="string"/>
        <att name="AMINOACID_TYPE" label="AMINOACID_TYPE" type="string"/>
        <att name="alias" label="alias" type="list"/>
        <att name="node.labelsize" label="node.labelsize" type="integer" value="30"/>
        <att name="node.fontSize" label="node.fontSize" type="string"/>
        <att name="node.shape" label="node.shape" type="string" value="TRIANGLE"/>
        <att name="Status" label="Status" type="string"/>
        <att name="canonicalName" label="canonicalName" type="string" value="homoserine"/>
        <att name="node.label" label="node.label" type="string" value="homoserine"/>
        <att name="Compound_CommonName" label="Compound_CommonName" type="string" value="homoserine"/>
        <att name="node.labelPosition" label="node.labelPosition" type="string"/>
        <graphics w="15.0" h="15.0" width="1" outline="#000000" fill="#ffffff" y="1421.98828125" x="-4596.97802734375" type="triangle">
            <att name="cytoscapeNodeGraphicsAttributes">
                <att name="nodeTransparency" value="1.0"/>
                <att name="nodeLabelFont" value="Default-0-12"/>
                <att name="borderLineType" value="solid"/>
            </att>
        </graphics>
    </node>
    <node label="L-3-CYANOALANINE-SYNTHASE-RXN" id="-222">
        <att name="node.fillColor" label="node.fillColor" type="string" value="other"/>
        <att name="hiddenLabel" label="hiddenLabel" type="string"/>
        <att name="AMINOACID_TYPE" label="AMINOACID_TYPE" type="string"/>
        <att name="alias" label="alias" type="list">
            <att type="string" value="L-3-CYANOALANINE-SYNTHASE-RXN"/>
        </att>
        <att name="node.labelsize" label="node.labelsize" type="integer" value="50"/>
        <att name="node.fontSize" label="node.fontSize" type="string"/>
        <att name="node.shape" label="node.shape" type="string" value="ELLIPSE"/>
        <att name="Status" label="Status" type="string" value=""/>
        <att name="canonicalName" label="canonicalName" type="string" value="L-3-CYANOALANINE-SYNTHASE-RXN"/>
        <att name="node.label" label="node.label" type="string" value="4.4.1.9"/>
        <att name="Compound_CommonName" label="Compound_CommonName" type="string" value="L-3-CYANOALANINE-SYNTHASE-RXN"/>
        <att name="node.labelPosition" label="node.labelPosition" type="string"/>
        <graphics w="1.0" h="1.0" width="1" outline="#000000" fill="#6699ff" y="2833.412109375" x="-5270.93701171875" type="ellipse">
            <att name="cytoscapeNodeGraphicsAttributes">
                <att name="nodeTransparency" value="1.0"/>
                <att name="nodeLabelFont" value="Default-0-12"/>
                <att name="borderLineType" value="solid"/>
            </att>
        </graphics>
    </node>
    <node label="L-glutamate_gamma;-semialdehyde" id="-221">
        <att name="node.fillColor" label="node.fillColor" type="string"/>
        <att name="hiddenLabel" label="hiddenLabel" type="string"/>
        <att name="AMINOACID_TYPE" label="AMINOACID_TYPE" type="string"/>
        <att name="alias" label="alias" type="list"/>
        <att name="node.labelsize" label="node.labelsize" type="integer" value="30"/>
        <att name="node.fontSize" label="node.fontSize" type="string"/>
        <att name="node.shape" label="node.shape" type="string" value="TRIANGLE"/>
        <att name="Status" label="Status" type="string"/>
        <att name="canonicalName" label="canonicalName" type="string" value="L-glutamate_gamma;-semialdehyde"/>
        <att name="node.label" label="node.label" type="string" value="L-glutamate_gamma-semialdehyde"/>
        <att name="Compound_CommonName" label="Compound_CommonName" type="string" value="L-glutamate_gamma;-semialdehyde"/>
        <att name="node.labelPosition" label="node.labelPosition" type="string" value="E,W,c,0,0"/>
        <graphics w="15.0" h="15.0" width="1" outline="#000000" fill="#ffffff" y="-37.15632247924805" x="-7817.671875" type="triangle">
            <att name="cytoscapeNodeGraphicsAttributes">
                <att name="nodeTransparency" value="1.0"/>
                <att name="nodeLabelFont" value="Default-0-12"/>
                <att name="borderLineType" value="solid"/>
            </att>
        </graphics>
    </node>
    <node label="5-phosphoribosyl_1-pyrophosphate" id="-220">
        <att name="node.fillColor" label="node.fillColor" type="string"/>
        <att name="hiddenLabel" label="hiddenLabel" type="string"/>
        <att name="AMINOACID_TYPE" label="AMINOACID_TYPE" type="string"/>
        <att name="alias" label="alias" type="list"/>
        <att name="node.labelsize" label="node.labelsize" type="integer" value="30"/>
        <att name="node.fontSize" label="node.fontSize" type="string"/>
        <att name="node.shape" label="node.shape" type="string" value="TRIANGLE"/>
        <att name="Status" label="Status" type="string"/>
        <att name="canonicalName" label="canonicalName" type="string" value="5-phosphoribosyl_1-pyrophosphate"/>
        <att name="node.label" label="node.label" type="string" value="5-phosphoribosyl_1-pyrophosphate"/>
        <att name="Compound_CommonName" label="Compound_CommonName" type="string" value="5-phosphoribosyl_1-pyrophosphate"/>
        <att name="node.labelPosition" label="node.labelPosition" type="string"/>
        <graphics w="15.0" h="15.0" width="1" outline="#000000" fill="#ffffff" y="2161.152099609375" x="-8018.9609375" type="triangle">
            <att name="cytoscapeNodeGraphicsAttributes">
                <att name="nodeTransparency" value="1.0"/>
                <att name="nodeLabelFont" value="Default-0-12"/>
                <att name="borderLineType" value="solid"/>
            </att>
        </graphics>
    </node>
    <node label="indole-3-glycerol-phosphate" id="-219">
        <att name="node.fillColor" label="node.fillColor" type="string"/>
        <att name="hiddenLabel" label="hiddenLabel" type="string"/>
        <att name="AMINOACID_TYPE" label="AMINOACID_TYPE" type="string"/>
        <att name="alias" label="alias" type="list"/>
        <att name="node.labelsize" label="node.labelsize" type="integer" value="30"/>
        <att name="node.fontSize" label="node.fontSize" type="string"/>
        <att name="node.shape" label="node.shape" type="string" value="TRIANGLE"/>
        <att name="Status" label="Status" type="string"/>
        <att name="canonicalName" label="canonicalName" type="string" value="indole-3-glycerol-phosphate"/>
        <att name="node.label" label="node.label" type="string" value="indole-3-glycerol-phosphate"/>
        <att name="Compound_CommonName" label="Compound_CommonName" type="string" value="indole-3-glycerol-phosphate"/>
        <att name="node.labelPosition" label="node.labelPosition" type="string"/>
        <graphics w="15.0" h="15.0" width="1" outline="#000000" fill="#ffffff" y="2754.686279296875" x="-7489.82470703125" type="triangle">
            <att name="cytoscapeNodeGraphicsAttributes">
                <att name="nodeTransparency" value="1.0"/>
                <att name="nodeLabelFont" value="Default-0-12"/>
                <att name="borderLineType" value="solid"/>
            </att>
        </graphics>
    </node>
    <node label="homocysteine" id="-218">
        <att name="node.fillColor" label="node.fillColor" type="string"/>
        <att name="hiddenLabel" label="hiddenLabel" type="string"/>
        <att name="AMINOACID_TYPE" label="AMINOACID_TYPE" type="string"/>
        <att name="alias" label="alias" type="list"/>
        <att name="node.labelsize" label="node.labelsize" type="integer" value="40"/>
        <att name="node.fontSize" label="node.fontSize" type="string"/>
        <att name="node.shape" label="node.shape" type="string" value="TRIANGLE"/>
        <att name="Status" label="Status" type="string"/>
        <att name="canonicalName" label="canonicalName" type="string" value="homocysteine"/>
        <att name="node.label" label="node.label" type="string" value="homocysteine"/>
        <att name="Compound_CommonName" label="Compound_CommonName" type="string" value="homocysteine"/>
        <att name="node.labelPosition" label="node.labelPosition" type="string" value="SW,NE,c,0,0"/>
        <graphics w="15.0" h="15.0" width="1" outline="#000000" fill="#ffffff" y="3117.587158203125" x="-3642.84326171875" type="triangle">
            <att name="cytoscapeNodeGraphicsAttributes">
                <att name="nodeTransparency" value="1.0"/>
                <att name="nodeLabelFont" value="Default-0-12"/>
                <att name="borderLineType" value="solid"/>
            </att>
        </graphics>
    </node>
    <node label="MMUM-RXN" id="-217">
        <att name="node.fillColor" label="node.fillColor" type="string" value="eco"/>
        <att name="hiddenLabel" label="hiddenLabel" type="string"/>
        <att name="AMINOACID_TYPE" label="AMINOACID_TYPE" type="string"/>
        <att name="alias" label="alias" type="list">
            <att type="string" value="MMUM-RXN"/>
        </att>
        <att name="node.labelsize" label="node.labelsize" type="integer" value="50"/>
        <att name="node.fontSize" label="node.fontSize" type="string"/>
        <att name="node.shape" label="node.shape" type="string" value="ELLIPSE"/>
        <att name="Status" label="Status" type="string"/>
        <att name="canonicalName" label="canonicalName" type="string" value="MMUM-RXN"/>
        <att name="node.label" label="node.label" type="string" value="2.1.1.10"/>
        <att name="Compound_CommonName" label="Compound_CommonName" type="string" value="MMUM-RXN"/>
        <att name="node.labelPosition" label="node.labelPosition" type="string"/>
        <graphics w="50.0" h="50.0" width="1" outline="#000000" fill="#33ff33" y="2966.459228515625" x="-3410.564697265625" type="ellipse">
            <att name="cytoscapeNodeGraphicsAttributes">
                <att name="nodeTransparency" value="1.0"/>
                <att name="nodeLabelFont" value="Default-0-12"/>
                <att name="borderLineType" value="solid"/>
            </att>
        </graphics>
    </node>
    <node label="L-aspartate" id="-216">
        <att name="node.fillColor" label="node.fillColor" type="string" value="AA"/>
        <att name="hiddenLabel" label="hiddenLabel" type="string"/>
        <att name="AMINOACID_TYPE" label="AMINOACID_TYPE" type="string" value="CHARGED_POLAR"/>
        <att name="alias" label="alias" type="list"/>
        <att name="node.labelsize" label="node.labelsize" type="integer" value="50"/>
        <att name="node.fontSize" label="node.fontSize" type="string"/>
        <att name="node.shape" label="node.shape" type="string" value="TRIANGLE"/>
        <att name="Status" label="Status" type="string"/>
        <att name="canonicalName" label="canonicalName" type="string" value="L-aspartate"/>
        <att name="node.label" label="node.label" type="string" value="L-aspartate"/>
        <att name="Compound_CommonName" label="Compound_CommonName" type="string" value="L-aspartate"/>
        <att name="node.labelPosition" label="node.labelPosition" type="string"/>
        <graphics w="50.0" h="50.0" width="1" outline="#000000" fill="#ff3333" y="3315.24951171875" x="-4939.0107421875" type="triangle">
            <att name="cytoscapeNodeGraphicsAttributes">
                <att name="nodeTransparency" value="1.0"/>
                <att name="nodeLabelFont" value="Default-0-12"/>
                <att name="borderLineType" value="solid"/>
            </att>
        </graphics>
    </node>
    <node label="L-2-acetamido-6-oxoheptanedioate" id="-215">
        <att name="node.fillColor" label="node.fillColor" type="string"/>
        <att name="hiddenLabel" label="hiddenLabel" type="string"/>
        <att name="AMINOACID_TYPE" label="AMINOACID_TYPE" type="string"/>
        <att name="alias" label="alias" type="list"/>
        <att name="node.labelsize" label="node.labelsize" type="integer" value="30"/>
        <att name="node.fontSize" label="node.fontSize" type="string"/>
        <att name="node.shape" label="node.shape" type="string" value="TRIANGLE"/>
        <att name="Status" label="Status" type="string"/>
        <att name="canonicalName" label="canonicalName" type="string" value="L-2-acetamido-6-oxoheptanedioate"/>
        <att name="node.label" label="node.label" type="string" value="L-2-acetamido-6-oxoheptanedioate"/>
        <att name="Compound_CommonName" label="Compound_CommonName" type="string" value="L-2-acetamido-6-oxoheptanedioate"/>
        <att name="node.labelPosition" label="node.labelPosition" type="string"/>
        <graphics w="15.0" h="15.0" width="1" outline="#000000" fill="#ffffff" y="165.0469207763672" x="-4086.66748046875" type="triangle">
            <att name="cytoscapeNodeGraphicsAttributes">
                <att name="nodeTransparency" value="1.0"/>
                <att name="nodeLabelFont" value="Default-0-12"/>
                <att name="borderLineType" value="solid"/>
            </att>
        </graphics>
    </node>
    <node label="2-ISOPROPYLMALATESYN-RXN" id="-214">
        <att name="node.fillColor" label="node.fillColor" type="string" value="eco"/>
        <att name="hiddenLabel" label="hiddenLabel" type="string"/>
        <att name="AMINOACID_TYPE" label="AMINOACID_TYPE" type="string"/>
        <att name="alias" label="alias" type="list">
            <att type="string" value="2-ISOPROPYLMALATESYN-RXN"/>
        </att>
        <att name="node.labelsize" label="node.labelsize" type="integer" value="50"/>
        <att name="node.fontSize" label="node.fontSize" type="string"/>
        <att name="node.shape" label="node.shape" type="string" value="ELLIPSE"/>
        <att name="Status" label="Status" type="string"/>
        <att name="canonicalName" label="canonicalName" type="string" value="2-ISOPROPYLMALATESYN-RXN"/>
        <att name="node.label" label="node.label" type="string" value="2.3.3.13"/>
        <att name="Compound_CommonName" label="Compound_CommonName" type="string" value="2-ISOPROPYLMALATESYN-RXN"/>
        <att name="node.labelPosition" label="node.labelPosition" type="string"/>
        <graphics w="50.0" h="50.0" width="1" outline="#000000" fill="#33ff33" y="3993.354248046875" x="-4817.61474609375" type="ellipse">
            <att name="cytoscapeNodeGraphicsAttributes">
                <att name="nodeTransparency" value="1.0"/>
                <att name="nodeLabelFont" value="Default-0-12"/>
                <att name="borderLineType" value="solid"/>
            </att>
        </graphics>
    </node>
    <node label="ASPARTASE-RXN" id="-213">
        <att name="node.fillColor" label="node.fillColor" type="string" value="eco"/>
        <att name="hiddenLabel" label="hiddenLabel" type="string"/>
        <att name="AMINOACID_TYPE" label="AMINOACID_TYPE" type="string"/>
        <att name="alias" label="alias" type="list">
            <att type="string" value="ASPARTASE-RXN"/>
        </att>
        <att name="node.labelsize" label="node.labelsize" type="integer" value="50"/>
        <att name="node.fontSize" label="node.fontSize" type="string"/>
        <att name="node.shape" label="node.shape" type="string" value="ELLIPSE"/>
        <att name="Status" label="Status" type="string"/>
        <att name="canonicalName" label="canonicalName" type="string" value="ASPARTASE-RXN"/>
        <att name="node.label" label="node.label" type="string" value="4.3.1.1"/>
        <att name="Compound_CommonName" label="Compound_CommonName" type="string" value="ASPARTASE-RXN"/>
        <att name="node.labelPosition" label="node.labelPosition" type="string"/>
        <graphics w="20.0" h="20.0" width="1" outline="#000000" fill="#33ff33" y="153.8135986328125" x="-5408.8447265625" type="ellipse">
            <att name="cytoscapeNodeGraphicsAttributes">
                <att name="nodeTransparency" value="1.0"/>
                <att name="nodeLabelFont" value="Default-0-12"/>
                <att name="borderLineType" value="solid"/>
            </att>
        </graphics>
    </node>
    <node label="glycine" id="-212">
        <att name="node.fillColor" label="node.fillColor" type="string" value="AA"/>
        <att name="hiddenLabel" label="hiddenLabel" type="string"/>
        <att name="AMINOACID_TYPE" label="AMINOACID_TYPE" type="string" value="NON_POLAR"/>
        <att name="alias" label="alias" type="list"/>
        <att name="node.labelsize" label="node.labelsize" type="integer" value="50"/>
        <att name="node.fontSize" label="node.fontSize" type="string"/>
        <att name="node.shape" label="node.shape" type="string" value="TRIANGLE"/>
        <att name="Status" label="Status" type="string"/>
        <att name="canonicalName" label="canonicalName" type="string" value="glycine"/>
        <att name="node.label" label="node.label" type="string" value="glycine"/>
        <att name="Compound_CommonName" label="Compound_CommonName" type="string" value="glycine"/>
        <att name="node.labelPosition" label="node.labelPosition" type="string"/>
        <graphics w="50.0" h="50.0" width="1" outline="#000000" fill="#ff3333" y="2245.07470703125" x="-4596.9775390625" type="triangle">
            <att name="cytoscapeNodeGraphicsAttributes">
                <att name="nodeTransparency" value="1.0"/>
                <att name="nodeLabelFont" value="Default-0-12"/>
                <att name="borderLineType" value="solid"/>
            </att>
        </graphics>
    </node>
    <node label="METHYLTHIOADENOSINE-NUCLEOSIDASE-RXN" id="-211">
        <att name="node.fillColor" label="node.fillColor" type="string" value="other"/>
        <att name="hiddenLabel" label="hiddenLabel" type="string"/>
        <att name="AMINOACID_TYPE" label="AMINOACID_TYPE" type="string"/>
        <att name="alias" label="alias" type="list">
            <att type="string" value="METHYLTHIOADENOSINE-NUCLEOSIDASE-RXN"/>
        </att>
        <att name="node.labelsize" label="node.labelsize" type="integer" value="50"/>
        <att name="node.fontSize" label="node.fontSize" type="string"/>
        <att name="node.shape" label="node.shape" type="string" value="ELLIPSE"/>
        <att name="Status" label="Status" type="string"/>
        <att name="canonicalName" label="canonicalName" type="string" value="METHYLTHIOADENOSINE-NUCLEOSIDASE-RXN"/>
        <att name="node.label" label="node.label" type="string" value="3.2.2.16"/>
        <att name="Compound_CommonName" label="Compound_CommonName" type="string" value="METHYLTHIOADENOSINE-NUCLEOSIDASE-RXN"/>
        <att name="node.labelPosition" label="node.labelPosition" type="string" value="E,W,c,0,0"/>
        <graphics w="30.0" h="30.0" width="1" outline="#000000" fill="#6699ff" y="2237.907470703125" x="-3032.7099609375" type="ellipse">
            <att name="cytoscapeNodeGraphicsAttributes">
                <att name="nodeTransparency" value="1.0"/>
                <att name="nodeLabelFont" value="Default-0-12"/>
                <att name="borderLineType" value="solid"/>
            </att>
        </graphics>
    </node>
    <node label="alpha;-aminoadipate" id="-210">
        <att name="node.fillColor" label="node.fillColor" type="string"/>
        <att name="hiddenLabel" label="hiddenLabel" type="string"/>
        <att name="AMINOACID_TYPE" label="AMINOACID_TYPE" type="string"/>
        <att name="alias" label="alias" type="list"/>
        <att name="node.labelsize" label="node.labelsize" type="integer" value="30"/>
        <att name="node.fontSize" label="node.fontSize" type="string"/>
        <att name="node.shape" label="node.shape" type="string" value="TRIANGLE"/>
        <att name="Status" label="Status" type="string"/>
        <att name="canonicalName" label="canonicalName" type="string" value="alpha;-aminoadipate"/>
        <att name="node.label" label="node.label" type="string" value="alpha-aminoadipate"/>
        <att name="Compound_CommonName" label="Compound_CommonName" type="string" value="alpha;-aminoadipate"/>
        <att name="node.labelPosition" label="node.labelPosition" type="string"/>
        <graphics w="15.0" h="15.0" width="1" outline="#000000" fill="#ffffff" y="-52.11859130859375" x="-3314.5078125" type="triangle">
            <att name="cytoscapeNodeGraphicsAttributes">
                <att name="nodeTransparency" value="1.0"/>
                <att name="nodeLabelFont" value="Default-0-12"/>
                <att name="borderLineType" value="solid"/>
            </att>
        </graphics>
    </node>
    <node label="METHYLASPARTATE-MUTASE-RXN" id="-209">
        <att name="node.fillColor" label="node.fillColor" type="string" value="other"/>
        <att name="hiddenLabel" label="hiddenLabel" type="string"/>
        <att name="AMINOACID_TYPE" label="AMINOACID_TYPE" type="string"/>
        <att name="alias" label="alias" type="list">
            <att type="string" value="METHYLASPARTATE-MUTASE-RXN"/>
        </att>
        <att name="node.labelsize" label="node.labelsize" type="integer" value="50"/>
        <att name="node.fontSize" label="node.fontSize" type="string"/>
        <att name="node.shape" label="node.shape" type="string" value="ELLIPSE"/>
        <att name="Status" label="Status" type="string"/>
        <att name="canonicalName" label="canonicalName" type="string" value="METHYLASPARTATE-MUTASE-RXN"/>
        <att name="node.label" label="node.label" type="string" value="5.4.99.1"/>
        <att name="Compound_CommonName" label="Compound_CommonName" type="string" value="METHYLASPARTATE-MUTASE-RXN"/>
        <att name="node.labelPosition" label="node.labelPosition" type="string"/>
        <graphics w="10.0" h="10.0" width="1" outline="#000000" fill="#6699ff" y="3559.097412109375" x="-7358.26806640625" type="ellipse">
            <att name="cytoscapeNodeGraphicsAttributes">
                <att name="nodeTransparency" value="1.0"/>
                <att name="nodeLabelFont" value="Default-0-12"/>
                <att name="borderLineType" value="solid"/>
            </att>
        </graphics>
    </node>
    <node label="DIHYDROPICRED-RXN" id="-208">
        <att name="node.fillColor" label="node.fillColor" type="string" value="eco"/>
        <att name="hiddenLabel" label="hiddenLabel" type="string"/>
        <att name="AMINOACID_TYPE" label="AMINOACID_TYPE" type="string"/>
        <att name="alias" label="alias" type="list">
            <att type="string" value="DIHYDROPICRED-RXN"/>
        </att>
        <att name="node.labelsize" label="node.labelsize" type="integer" value="50"/>
        <att name="node.fontSize" label="node.fontSize" type="string"/>
        <att name="node.shape" label="node.shape" type="string" value="ELLIPSE"/>
        <att name="Status" label="Status" type="string"/>
        <att name="canonicalName" label="canonicalName" type="string" value="DIHYDROPICRED-RXN"/>
        <att name="node.label" label="node.label" type="string" value="1.3.1.26"/>
        <att name="Compound_CommonName" label="Compound_CommonName" type="string" value="DIHYDROPICRED-RXN"/>
        <att name="node.labelPosition" label="node.labelPosition" type="string"/>
        <graphics w="70.0" h="70.0" width="1" outline="#000000" fill="#33ff33" y="-140.40133666992188" x="-4647.9150390625" type="ellipse">
            <att name="cytoscapeNodeGraphicsAttributes">
                <att name="nodeTransparency" value="1.0"/>
                <att name="nodeLabelFont" value="Default-0-12"/>
                <att name="borderLineType" value="solid"/>
            </att>
        </graphics>
    </node>
    <node label="VALINE-PYRUVATE-AMINOTRANSFER-RXN" id="-207">
        <att name="node.fillColor" label="node.fillColor" type="string" value="eco"/>
        <att name="hiddenLabel" label="hiddenLabel" type="string"/>
        <att name="AMINOACID_TYPE" label="AMINOACID_TYPE" type="string"/>
        <att name="alias" label="alias" type="list">
            <att type="string" value="VALINE-PYRUVATE-AMINOTRANSFER-RXN"/>
        </att>
        <att name="node.labelsize" label="node.labelsize" type="integer" value="50"/>
        <att name="node.fontSize" label="node.fontSize" type="string"/>
        <att name="node.shape" label="node.shape" type="string" value="ELLIPSE"/>
        <att name="Status" label="Status" type="string" value=""/>
        <att name="canonicalName" label="canonicalName" type="string" value="VALINE-PYRUVATE-AMINOTRANSFER-RXN"/>
        <att name="node.label" label="node.label" type="string" value="2.6.1.66"/>
        <att name="Compound_CommonName" label="Compound_CommonName" type="string" value="VALINE-PYRUVATE-AMINOTRANSFER-RXN"/>
        <att name="node.labelPosition" label="node.labelPosition" type="string"/>
        <graphics w="1.0" h="1.0" width="1" outline="#000000" fill="#33ff33" y="5207.08642578125" x="-3882.16748046875" type="ellipse">
            <att name="cytoscapeNodeGraphicsAttributes">
                <att name="nodeTransparency" value="1.0"/>
                <att name="nodeLabelFont" value="Default-0-12"/>
                <att name="borderLineType" value="solid"/>
            </att>
        </graphics>
    </node>
    <node label="ASPARAGHYD-RXN(E_coli_K12_type1)" id="-206">
        <att name="node.fillColor" label="node.fillColor" type="string" value="eco"/>
        <att name="hiddenLabel" label="hiddenLabel" type="string"/>
        <att name="AMINOACID_TYPE" label="AMINOACID_TYPE" type="string"/>
        <att name="alias" label="alias" type="list">
            <att type="string" value="ASPARAGHYD-RXN(E_coli_K12_type1)"/>
        </att>
        <att name="node.labelsize" label="node.labelsize" type="integer" value="50"/>
        <att name="node.fontSize" label="node.fontSize" type="string"/>
        <att name="node.shape" label="node.shape" type="string" value="ELLIPSE"/>
        <att name="Status" label="Status" type="string"/>
        <att name="canonicalName" label="canonicalName" type="string" value="ASPARAGHYD-RXN(Eco_IaaA)"/>
        <att name="node.label" label="node.label" type="string" value="3.5.1.1(Eco_IaaA)"/>
        <att name="Compound_CommonName" label="Compound_CommonName" type="string"/>
        <att name="node.labelPosition" label="node.labelPosition" type="string"/>
        <graphics w="40.0" h="40.0" width="1" outline="#000000" fill="#33ff33" y="3214.03662109375" x="-5430.78564453125" type="ellipse">
            <att name="cytoscapeNodeGraphicsAttributes">
                <att name="nodeTransparency" value="1.0"/>
                <att name="nodeLabelFont" value="Default-0-12"/>
                <att name="borderLineType" value="solid"/>
            </att>
        </graphics>
    </node>
    <node label="5.3.1.23-RXN" id="-205">
        <att name="node.fillColor" label="node.fillColor" type="string" value="unknown"/>
        <att name="hiddenLabel" label="hiddenLabel" type="string"/>
        <att name="AMINOACID_TYPE" label="AMINOACID_TYPE" type="string"/>
        <att name="alias" label="alias" type="list">
            <att type="string" value="5.3.1.23-RXN"/>
        </att>
        <att name="node.labelsize" label="node.labelsize" type="integer" value="50"/>
        <att name="node.fontSize" label="node.fontSize" type="string"/>
        <att name="node.shape" label="node.shape" type="string" value="ELLIPSE"/>
        <att name="Status" label="Status" type="string" value="Unknown"/>
        <att name="canonicalName" label="canonicalName" type="string" value="5.3.1.23-RXN"/>
        <att name="node.label" label="node.label" type="string" value="5.3.1.23"/>
        <att name="Compound_CommonName" label="Compound_CommonName" type="string" value="5.3.1.23-RXN"/>
        <att name="node.labelPosition" label="node.labelPosition" type="string"/>
        <graphics w="1.0" h="1.0" width="1" outline="#000000" fill="#6699ff" y="1891.9190673828125" x="-3158.019775390625" type="ellipse">
            <att name="cytoscapeNodeGraphicsAttributes">
                <att name="nodeTransparency" value="1.0"/>
                <att name="nodeLabelFont" value="Default-0-12"/>
                <att name="borderLineType" value="solid"/>
            </att>
        </graphics>
    </node>
    <node label="3-cyano-L-alanine" id="-204">
        <att name="node.fillColor" label="node.fillColor" type="string"/>
        <att name="hiddenLabel" label="hiddenLabel" type="string"/>
        <att name="AMINOACID_TYPE" label="AMINOACID_TYPE" type="string"/>
        <att name="alias" label="alias" type="list"/>
        <att name="node.labelsize" label="node.labelsize" type="integer" value="30"/>
        <att name="node.fontSize" label="node.fontSize" type="string"/>
        <att name="node.shape" label="node.shape" type="string" value="TRIANGLE"/>
        <att name="Status" label="Status" type="string"/>
        <att name="canonicalName" label="canonicalName" type="string" value="3-cyano-L-alanine"/>
        <att name="node.label" label="node.label" type="string" value="3-cyano-L-alanine"/>
        <att name="Compound_CommonName" label="Compound_CommonName" type="string" value="3-cyano-L-alanine"/>
        <att name="node.labelPosition" label="node.labelPosition" type="string"/>
        <graphics w="15.0" h="15.0" width="1" outline="#000000" fill="#ffffff" y="2931.9794921875" x="-5270.93701171875" type="triangle">
            <att name="cytoscapeNodeGraphicsAttributes">
                <att name="nodeTransparency" value="1.0"/>
                <att name="nodeLabelFont" value="Default-0-12"/>
                <att name="borderLineType" value="solid"/>
            </att>
        </graphics>
    </node>
    <node label="RXN-5682" id="-203">
        <att name="node.fillColor" label="node.fillColor" type="string" value="other"/>
        <att name="hiddenLabel" label="hiddenLabel" type="string"/>
        <att name="AMINOACID_TYPE" label="AMINOACID_TYPE" type="string"/>
        <att name="alias" label="alias" type="list">
            <att type="string" value="RXN-5682"/>
        </att>
        <att name="node.labelsize" label="node.labelsize" type="integer" value="50"/>
        <att name="node.fontSize" label="node.fontSize" type="string"/>
        <att name="node.shape" label="node.shape" type="string" value="ELLIPSE"/>
        <att name="Status" label="Status" type="string"/>
        <att name="canonicalName" label="canonicalName" type="string" value="RXN-5682"/>
        <att name="node.label" label="node.label" type="string" value="1.3.1.43"/>
        <att name="Compound_CommonName" label="Compound_CommonName" type="string" value="RXN-5682"/>
        <att name="node.labelPosition" label="node.labelPosition" type="string"/>
        <graphics w="30.0" h="30.0" width="1" outline="#000000" fill="#6699ff" y="2315.0341796875" x="-6668.83837890625" type="ellipse">
            <att name="cytoscapeNodeGraphicsAttributes">
                <att name="nodeTransparency" value="1.0"/>
                <att name="nodeLabelFont" value="Default-0-12"/>
                <att name="borderLineType" value="solid"/>
            </att>
        </graphics>
    </node>
    <node label="2,4-diaminopentanoate" id="-202">
        <att name="node.fillColor" label="node.fillColor" type="string"/>
        <att name="hiddenLabel" label="hiddenLabel" type="string"/>
        <att name="AMINOACID_TYPE" label="AMINOACID_TYPE" type="string"/>
        <att name="alias" label="alias" type="list"/>
        <att name="node.labelsize" label="node.labelsize" type="integer" value="30"/>
        <att name="node.fontSize" label="node.fontSize" type="string"/>
        <att name="node.shape" label="node.shape" type="string" value="TRIANGLE"/>
        <att name="Status" label="Status" type="string"/>
        <att name="canonicalName" label="canonicalName" type="string" value="2,4-diaminopentanoate"/>
        <att name="node.label" label="node.label" type="string" value="2,4-diaminopentanoate"/>
        <att name="Compound_CommonName" label="Compound_CommonName" type="string" value="2,4-diaminopentanoate"/>
        <att name="node.labelPosition" label="node.labelPosition" type="string"/>
        <graphics w="15.0" h="15.0" width="1" outline="#000000" fill="#ffffff" y="-696.5027465820312" x="-5911.17529296875" type="triangle">
            <att name="cytoscapeNodeGraphicsAttributes">
                <att name="nodeTransparency" value="1.0"/>
                <att name="nodeLabelFont" value="Default-0-12"/>
                <att name="borderLineType" value="solid"/>
            </att>
        </graphics>
    </node>
    <node label="HOMOCYSMETB12-RXN" id="-201">
        <att name="node.fillColor" label="node.fillColor" type="string" value="eco"/>
        <att name="hiddenLabel" label="hiddenLabel" type="string"/>
        <att name="AMINOACID_TYPE" label="AMINOACID_TYPE" type="string"/>
        <att name="alias" label="alias" type="list">
            <att type="string" value="HOMOCYSMETB12-RXN"/>
        </att>
        <att name="node.labelsize" label="node.labelsize" type="integer" value="50"/>
        <att name="node.fontSize" label="node.fontSize" type="string"/>
        <att name="node.shape" label="node.shape" type="string" value="ELLIPSE"/>
        <att name="Status" label="Status" type="string"/>
        <att name="canonicalName" label="canonicalName" type="string" value="HOMOCYSMETB12-RXN"/>
        <att name="node.label" label="node.label" type="string" value="2.1.1.13"/>
        <att name="Compound_CommonName" label="Compound_CommonName" type="string" value="HOMOCYSMETB12-RXN"/>
        <att name="node.labelPosition" label="node.labelPosition" type="string"/>
        <graphics w="60.0" h="60.0" width="1" outline="#000000" fill="#33ff33" y="2861.2705078125" x="-4310.68408203125" type="ellipse">
            <att name="cytoscapeNodeGraphicsAttributes">
                <att name="nodeTransparency" value="1.0"/>
                <att name="nodeLabelFont" value="Default-0-12"/>
                <att name="borderLineType" value="solid"/>
            </att>
        </graphics>
    </node>
    <node label="RXN3O-1983" id="-200">
        <att name="node.fillColor" label="node.fillColor" type="string" value="other"/>
        <att name="hiddenLabel" label="hiddenLabel" type="string"/>
        <att name="AMINOACID_TYPE" label="AMINOACID_TYPE" type="string"/>
        <att name="alias" label="alias" type="list">
            <att type="string" value="RXN3O-1983"/>
        </att>
        <att name="node.labelsize" label="node.labelsize" type="integer" value="50"/>
        <att name="node.fontSize" label="node.fontSize" type="string"/>
        <att name="node.shape" label="node.shape" type="string" value="ELLIPSE"/>
        <att name="Status" label="Status" type="string"/>
        <att name="canonicalName" label="canonicalName" type="string" value="RXN3O-1983"/>
        <att name="node.label" label="node.label" type="string" value="4.2.1.36"/>
        <att name="Compound_CommonName" label="Compound_CommonName" type="string" value="RXN3O-1983"/>
        <att name="node.labelPosition" label="node.labelPosition" type="string"/>
        <graphics w="40.0" h="40.0" width="1" outline="#000000" fill="#6699ff" y="-754.3117065429688" x="-3314.5078125" type="ellipse">
            <att name="cytoscapeNodeGraphicsAttributes">
                <att name="nodeTransparency" value="1.0"/>
                <att name="nodeLabelFont" value="Default-0-12"/>
                <att name="borderLineType" value="solid"/>
            </att>
        </graphics>
    </node>
    <node label="ORNMUTST-RXN" id="-199">
        <att name="node.fillColor" label="node.fillColor" type="string" value="other"/>
        <att name="hiddenLabel" label="hiddenLabel" type="string"/>
        <att name="AMINOACID_TYPE" label="AMINOACID_TYPE" type="string"/>
        <att name="alias" label="alias" type="list">
            <att type="string" value="ORNMUTST-RXN"/>
        </att>
        <att name="node.labelsize" label="node.labelsize" type="integer" value="50"/>
        <att name="node.fontSize" label="node.fontSize" type="string"/>
        <att name="node.shape" label="node.shape" type="string" value="ELLIPSE"/>
        <att name="Status" label="Status" type="string" value=""/>
        <att name="canonicalName" label="canonicalName" type="string" value="ORNMUTST-RXN"/>
        <att name="node.label" label="node.label" type="string" value="5.4.3.5"/>
        <att name="Compound_CommonName" label="Compound_CommonName" type="string" value="ORNMUTST-RXN"/>
        <att name="node.labelPosition" label="node.labelPosition" type="string"/>
        <graphics w="1.0" h="1.0" width="1" outline="#000000" fill="#6699ff" y="-577.7748413085938" x="-5911.17529296875" type="ellipse">
            <att name="cytoscapeNodeGraphicsAttributes">
                <att name="nodeTransparency" value="1.0"/>
                <att name="nodeLabelFont" value="Default-0-12"/>
                <att name="borderLineType" value="solid"/>
            </att>
        </graphics>
    </node>
    <node label="chorismate" id="-198">
        <att name="node.fillColor" label="node.fillColor" type="string"/>
        <att name="hiddenLabel" label="hiddenLabel" type="string"/>
        <att name="AMINOACID_TYPE" label="AMINOACID_TYPE" type="string"/>
        <att name="alias" label="alias" type="list"/>
        <att name="node.labelsize" label="node.labelsize" type="integer" value="50"/>
        <att name="node.fontSize" label="node.fontSize" type="string"/>
        <att name="node.shape" label="node.shape" type="string" value="TRIANGLE"/>
        <att name="Status" label="Status" type="string"/>
        <att name="canonicalName" label="canonicalName" type="string" value="chorismate"/>
        <att name="node.label" label="node.label" type="string" value="chorismate"/>
        <att name="Compound_CommonName" label="Compound_CommonName" type="string" value="chorismate"/>
        <att name="node.labelPosition" label="node.labelPosition" type="string" value="W,E,c,0,0"/>
        <graphics w="15.0" h="15.0" width="1" outline="#000000" fill="#ffffff" y="1666.47998046875" x="-7659.12158203125" type="triangle">
            <att name="cytoscapeNodeGraphicsAttributes">
                <att name="nodeTransparency" value="1.0"/>
                <att name="nodeLabelFont" value="Default-0-12"/>
                <att name="borderLineType" value="solid"/>
            </att>
        </graphics>
    </node>
    <node label="THREODEHYD-RXN" id="-197">
        <att name="node.fillColor" label="node.fillColor" type="string" value="eco"/>
        <att name="hiddenLabel" label="hiddenLabel" type="string"/>
        <att name="AMINOACID_TYPE" label="AMINOACID_TYPE" type="string"/>
        <att name="alias" label="alias" type="list">
            <att type="string" value="THREODEHYD-RXN"/>
        </att>
        <att name="node.labelsize" label="node.labelsize" type="integer" value="50"/>
        <att name="node.fontSize" label="node.fontSize" type="string"/>
        <att name="node.shape" label="node.shape" type="string" value="ELLIPSE"/>
        <att name="Status" label="Status" type="string"/>
        <att name="canonicalName" label="canonicalName" type="string" value="THREODEHYD-RXN"/>
        <att name="node.label" label="node.label" type="string" value="1.1.1.103"/>
        <att name="Compound_CommonName" label="Compound_CommonName" type="string" value="THREODEHYD-RXN"/>
        <att name="node.labelPosition" label="node.labelPosition" type="string"/>
        <graphics w="20.0" h="20.0" width="1" outline="#000000" fill="#33ff33" y="1955.2513427734375" x="-4386.96142578125" type="ellipse">
            <att name="cytoscapeNodeGraphicsAttributes">
                <att name="nodeTransparency" value="1.0"/>
                <att name="nodeLabelFont" value="Default-0-12"/>
                <att name="borderLineType" value="solid"/>
            </att>
        </graphics>
    </node>
    <node label="NITRIC-OXIDE-SYNTHASE-RXN" id="-196">
        <att name="node.fillColor" label="node.fillColor" type="string" value="other"/>
        <att name="hiddenLabel" label="hiddenLabel" type="string"/>
        <att name="AMINOACID_TYPE" label="AMINOACID_TYPE" type="string"/>
        <att name="alias" label="alias" type="list">
            <att type="string" value="NITRIC-OXIDE-SYNTHASE-RXN"/>
        </att>
        <att name="node.labelsize" label="node.labelsize" type="integer" value="50"/>
        <att name="node.fontSize" label="node.fontSize" type="string"/>
        <att name="node.shape" label="node.shape" type="string" value="ELLIPSE"/>
        <att name="Status" label="Status" type="string" value=""/>
        <att name="canonicalName" label="canonicalName" type="string" value="NITRIC-OXIDE-SYNTHASE-RXN"/>
        <att name="node.label" label="node.label" type="string" value="1.14.13.39"/>
        <att name="Compound_CommonName" label="Compound_CommonName" type="string" value="NITRIC-OXIDE-SYNTHASE-RXN"/>
        <att name="node.labelPosition" label="node.labelPosition" type="string"/>
        <graphics w="1.0" h="1.0" width="1" outline="#000000" fill="#6699ff" y="342.79315185546875" x="-6272.3671875" type="ellipse">
            <att name="cytoscapeNodeGraphicsAttributes">
                <att name="nodeTransparency" value="1.0"/>
                <att name="nodeLabelFont" value="Default-0-12"/>
                <att name="borderLineType" value="solid"/>
            </att>
        </graphics>
    </node>
    <node label="D-proline" id="-195">
        <att name="node.fillColor" label="node.fillColor" type="string"/>
        <att name="hiddenLabel" label="hiddenLabel" type="string"/>
        <att name="AMINOACID_TYPE" label="AMINOACID_TYPE" type="string"/>
        <att name="alias" label="alias" type="list"/>
        <att name="node.labelsize" label="node.labelsize" type="integer" value="30"/>
        <att name="node.fontSize" label="node.fontSize" type="string"/>
        <att name="node.shape" label="node.shape" type="string" value="TRIANGLE"/>
        <att name="Status" label="Status" type="string"/>
        <att name="canonicalName" label="canonicalName" type="string" value="D-proline"/>
        <att name="node.label" label="node.label" type="string" value="D-proline"/>
        <att name="Compound_CommonName" label="Compound_CommonName" type="string" value="D-proline"/>
        <att name="node.labelPosition" label="node.labelPosition" type="string"/>
        <graphics w="15.0" h="15.0" width="1" outline="#000000" fill="#ffffff" y="166.83047485351562" x="-6778.5703125" type="triangle">
            <att name="cytoscapeNodeGraphicsAttributes">
                <att name="nodeTransparency" value="1.0"/>
                <att name="nodeLabelFont" value="Default-0-12"/>
                <att name="borderLineType" value="solid"/>
            </att>
        </graphics>
    </node>
    <node label="fumarate" id="-194">
        <att name="node.fillColor" label="node.fillColor" type="string"/>
        <att name="hiddenLabel" label="hiddenLabel" type="string"/>
        <att name="AMINOACID_TYPE" label="AMINOACID_TYPE" type="string"/>
        <att name="alias" label="alias" type="list"/>
        <att name="node.labelsize" label="node.labelsize" type="integer" value="30"/>
        <att name="node.fontSize" label="node.fontSize" type="string"/>
        <att name="node.shape" label="node.shape" type="string" value="TRIANGLE"/>
        <att name="Status" label="Status" type="string"/>
        <att name="canonicalName" label="canonicalName" type="string" value="fumarate"/>
        <att name="node.label" label="node.label" type="string" value="fumarate"/>
        <att name="Compound_CommonName" label="Compound_CommonName" type="string" value="fumarate"/>
        <att name="node.labelPosition" label="node.labelPosition" type="string"/>
        <graphics w="15.0" h="15.0" width="1" outline="#000000" fill="#ffffff" y="336.3348693847656" x="-5547.02490234375" type="triangle">
            <att name="cytoscapeNodeGraphicsAttributes">
                <att name="nodeTransparency" value="1.0"/>
                <att name="nodeLabelFont" value="Default-0-12"/>
                <att name="borderLineType" value="solid"/>
            </att>
        </graphics>
    </node>
    <node label="GLUTAMIN-RXN(E_coli_K12)" id="-193">
        <att name="node.fillColor" label="node.fillColor" type="string" value="eco"/>
        <att name="hiddenLabel" label="hiddenLabel" type="string"/>
        <att name="AMINOACID_TYPE" label="AMINOACID_TYPE" type="string"/>
        <att name="alias" label="alias" type="list">
            <att type="string" value="GLUTAMIN-RXN(E_coli_K12)"/>
        </att>
        <att name="node.labelsize" label="node.labelsize" type="integer" value="50"/>
        <att name="node.fontSize" label="node.fontSize" type="string"/>
        <att name="node.shape" label="node.shape" type="string" value="ELLIPSE"/>
        <att name="Status" label="Status" type="string"/>
        <att name="canonicalName" label="canonicalName" type="string" value="GLUTAMIN-RXN(E_coli_K12)"/>
        <att name="node.label" label="node.label" type="string" value="3.5.1.2(Eco)"/>
        <att name="Compound_CommonName" label="Compound_CommonName" type="string"/>
        <att name="node.labelPosition" label="node.labelPosition" type="string"/>
        <graphics w="10.0" h="10.0" width="1" outline="#000000" fill="#33ff33" y="1344.170654296875" x="-5661.90380859375" type="ellipse">
            <att name="cytoscapeNodeGraphicsAttributes">
                <att name="nodeTransparency" value="1.0"/>
                <att name="nodeLabelFont" value="Default-0-12"/>
                <att name="borderLineType" value="solid"/>
            </att>
        </graphics>
    </node>
    <node label="SUCCINYLDIAMINOPIMTRANS-RXN" id="-192">
        <att name="node.fillColor" label="node.fillColor" type="string" value="eco"/>
        <att name="hiddenLabel" label="hiddenLabel" type="string"/>
        <att name="AMINOACID_TYPE" label="AMINOACID_TYPE" type="string"/>
        <att name="alias" label="alias" type="list">
            <att type="string" value="SUCCINYLDIAMINOPIMTRANS-RXN"/>
        </att>
        <att name="node.labelsize" label="node.labelsize" type="integer" value="50"/>
        <att name="node.fontSize" label="node.fontSize" type="string"/>
        <att name="node.shape" label="node.shape" type="string" value="ELLIPSE"/>
        <att name="Status" label="Status" type="string"/>
        <att name="canonicalName" label="canonicalName" type="string" value="SUCCINYLDIAMINOPIMTRANS-RXN"/>
        <att name="node.label" label="node.label" type="string" value="2.6.1.17"/>
        <att name="Compound_CommonName" label="Compound_CommonName" type="string" value="SUCCINYLDIAMINOPIMTRANS-RXN"/>
        <att name="node.labelPosition" label="node.labelPosition" type="string" value="E,W,c,0,0"/>
        <graphics w="20.0" h="20.0" width="1" outline="#000000" fill="#33ff33" y="311.3201904296875" x="-5108.984375" type="ellipse">
            <att name="cytoscapeNodeGraphicsAttributes">
                <att name="nodeTransparency" value="1.0"/>
                <att name="nodeLabelFont" value="Default-0-12"/>
                <att name="borderLineType" value="solid"/>
            </att>
        </graphics>
    </node>
    <node label="PYRROLINECARBDEHYDROG-RXN" id="-191">
        <att name="node.fillColor" label="node.fillColor" type="string" value="eco"/>
        <att name="hiddenLabel" label="hiddenLabel" type="string"/>
        <att name="AMINOACID_TYPE" label="AMINOACID_TYPE" type="string"/>
        <att name="alias" label="alias" type="list">
            <att type="string" value="PYRROLINECARBDEHYDROG-RXN"/>
        </att>
        <att name="node.labelsize" label="node.labelsize" type="integer" value="50"/>
        <att name="node.fontSize" label="node.fontSize" type="string"/>
        <att name="node.shape" label="node.shape" type="string" value="ELLIPSE"/>
        <att name="Status" label="Status" type="string"/>
        <att name="canonicalName" label="canonicalName" type="string" value="PYRROLINECARBDEHYDROG-RXN"/>
        <att name="node.label" label="node.label" type="string" value="1.5.1.12"/>
        <att name="Compound_CommonName" label="Compound_CommonName" type="string" value="PYRROLINECARBDEHYDROG-RXN"/>
        <att name="node.labelPosition" label="node.labelPosition" type="string"/>
        <graphics w="20.0" h="20.0" width="1" outline="#000000" fill="#33ff33" y="1008.4842529296875" x="-5661.90380859375" type="ellipse">
            <att name="cytoscapeNodeGraphicsAttributes">
                <att name="nodeTransparency" value="1.0"/>
                <att name="nodeLabelFont" value="Default-0-12"/>
                <att name="borderLineType" value="solid"/>
            </att>
        </graphics>
    </node>
    <node label="PROLINE-MULTI" id="-190">
        <att name="node.fillColor" label="node.fillColor" type="string" value="eco"/>
        <att name="hiddenLabel" label="hiddenLabel" type="string"/>
        <att name="AMINOACID_TYPE" label="AMINOACID_TYPE" type="string"/>
        <att name="alias" label="alias" type="list">
            <att type="string" value="PROLINE-MULTI"/>
        </att>
        <att name="node.labelsize" label="node.labelsize" type="integer" value="40"/>
        <att name="node.fontSize" label="node.fontSize" type="string"/>
        <att name="node.shape" label="node.shape" type="string" value="ELLIPSE"/>
        <att name="Status" label="Status" type="string"/>
        <att name="canonicalName" label="canonicalName" type="string" value="PROLINE-MULTI"/>
        <att name="node.label" label="node.label" type="string" value="PROLINE-MULTI"/>
        <att name="Compound_CommonName" label="Compound_CommonName" type="string" value="PROLINE-MULTI"/>
        <att name="node.labelPosition" label="node.labelPosition" type="string" value="N,S,c,0,0"/>
        <graphics w="50.0" h="50.0" width="1" outline="#000000" fill="#33ff33" y="-257.75531005859375" x="-8195.1474609375" type="ellipse">
            <att name="cytoscapeNodeGraphicsAttributes">
                <att name="nodeTransparency" value="1.0"/>
                <att name="nodeLabelFont" value="Default-0-12"/>
                <att name="borderLineType" value="solid"/>
            </att>
        </graphics>
    </node>
    <node label="N-acetyl-L-ornithine" id="-189">
        <att name="node.fillColor" label="node.fillColor" type="string"/>
        <att name="hiddenLabel" label="hiddenLabel" type="string"/>
        <att name="AMINOACID_TYPE" label="AMINOACID_TYPE" type="string"/>
        <att name="alias" label="alias" type="list"/>
        <att name="node.labelsize" label="node.labelsize" type="integer" value="30"/>
        <att name="node.fontSize" label="node.fontSize" type="string"/>
        <att name="node.shape" label="node.shape" type="string" value="TRIANGLE"/>
        <att name="Status" label="Status" type="string"/>
        <att name="canonicalName" label="canonicalName" type="string" value="N-acetyl-L-ornithine"/>
        <att name="node.label" label="node.label" type="string" value="N-acetyl-L-ornithine"/>
        <att name="Compound_CommonName" label="Compound_CommonName" type="string" value="N-acetyl-L-ornithine"/>
        <att name="node.labelPosition" label="node.labelPosition" type="string"/>
        <graphics w="15.0" h="15.0" width="1" outline="#000000" fill="#ffffff" y="-661.9730834960938" x="-6431.8427734375" type="triangle">
            <att name="cytoscapeNodeGraphicsAttributes">
                <att name="nodeTransparency" value="1.0"/>
                <att name="nodeLabelFont" value="Default-0-12"/>
                <att name="borderLineType" value="solid"/>
            </att>
        </graphics>
    </node>
    <node label="2-isopropyl-3-oxosuccinate" id="-188">
        <att name="node.fillColor" label="node.fillColor" type="string"/>
        <att name="hiddenLabel" label="hiddenLabel" type="string"/>
        <att name="AMINOACID_TYPE" label="AMINOACID_TYPE" type="string"/>
        <att name="alias" label="alias" type="list"/>
        <att name="node.labelsize" label="node.labelsize" type="integer" value="30"/>
        <att name="node.fontSize" label="node.fontSize" type="string"/>
        <att name="node.shape" label="node.shape" type="string" value="TRIANGLE"/>
        <att name="Status" label="Status" type="string"/>
        <att name="canonicalName" label="canonicalName" type="string" value="2-isopropyl-3-oxosuccinate"/>
        <att name="node.label" label="node.label" type="string" value="2-isopropyl-3-oxosuccinate"/>
        <att name="Compound_CommonName" label="Compound_CommonName" type="string" value="2-isopropyl-3-oxosuccinate"/>
        <att name="node.labelPosition" label="node.labelPosition" type="string"/>
        <graphics w="15.0" h="15.0" width="1" outline="#000000" fill="#ffffff" y="4775.3212890625" x="-4817.61474609375" type="triangle">
            <att name="cytoscapeNodeGraphicsAttributes">
                <att name="nodeTransparency" value="1.0"/>
                <att name="nodeLabelFont" value="Default-0-12"/>
                <att name="borderLineType" value="solid"/>
            </att>
        </graphics>
    </node>
    <node label="L-arginine" id="-187">
        <att name="node.fillColor" label="node.fillColor" type="string" value="AA"/>
        <att name="hiddenLabel" label="hiddenLabel" type="string"/>
        <att name="AMINOACID_TYPE" label="AMINOACID_TYPE" type="string" value="CHARGED_POLAR"/>
        <att name="alias" label="alias" type="list"/>
        <att name="node.labelsize" label="node.labelsize" type="integer" value="50"/>
        <att name="node.fontSize" label="node.fontSize" type="string"/>
        <att name="node.shape" label="node.shape" type="string" value="TRIANGLE"/>
        <att name="Status" label="Status" type="string"/>
        <att name="canonicalName" label="canonicalName" type="string" value="L-arginine"/>
        <att name="node.label" label="node.label" type="string" value="L-arginine"/>
        <att name="Compound_CommonName" label="Compound_CommonName" type="string" value="L-arginine"/>
        <att name="node.labelPosition" label="node.labelPosition" type="string"/>
        <graphics w="50.0" h="50.0" width="1" outline="#000000" fill="#ff3333" y="586.83203125" x="-5738.533203125" type="triangle">
            <att name="cytoscapeNodeGraphicsAttributes">
                <att name="nodeTransparency" value="1.0"/>
                <att name="nodeLabelFont" value="Default-0-12"/>
                <att name="borderLineType" value="solid"/>
            </att>
        </graphics>
    </node>
    <node label="phosphoribosylformiminoAICAR-phosphate" id="-186">
        <att name="node.fillColor" label="node.fillColor" type="string"/>
        <att name="hiddenLabel" label="hiddenLabel" type="string"/>
        <att name="AMINOACID_TYPE" label="AMINOACID_TYPE" type="string"/>
        <att name="alias" label="alias" type="list"/>
        <att name="node.labelsize" label="node.labelsize" type="integer" value="30"/>
        <att name="node.fontSize" label="node.fontSize" type="string"/>
        <att name="node.shape" label="node.shape" type="string" value="TRIANGLE"/>
        <att name="Status" label="Status" type="string"/>
        <att name="canonicalName" label="canonicalName" type="string" value="phosphoribosylformiminoAICAR-phosphate"/>
        <att name="node.label" label="node.label" type="string" value="phosphoribosylformiminoAICAR-phosphate"/>
        <att name="Compound_CommonName" label="Compound_CommonName" type="string" value="phosphoribosylformiminoAICAR-phosphate"/>
        <att name="node.labelPosition" label="node.labelPosition" type="string" value="N,S,c,0,0"/>
        <graphics w="15.0" h="15.0" width="1" outline="#000000" fill="#ffffff" y="2759.26171875" x="-8018.9609375" type="triangle">
            <att name="cytoscapeNodeGraphicsAttributes">
                <att name="nodeTransparency" value="1.0"/>
                <att name="nodeLabelFont" value="Default-0-12"/>
                <att name="borderLineType" value="solid"/>
            </att>
        </graphics>
    </node>
    <node label="HISTIDPHOS-RXN(S_cerevisiae)" id="-185">
        <att name="node.fillColor" label="node.fillColor" type="string" value="other"/>
        <att name="hiddenLabel" label="hiddenLabel" type="string"/>
        <att name="AMINOACID_TYPE" label="AMINOACID_TYPE" type="string"/>
        <att name="alias" label="alias" type="list">
            <att type="string" value="HISTIDPHOS-RXN(S_cerevisiae)"/>
        </att>
        <att name="node.labelsize" label="node.labelsize" type="integer" value="50"/>
        <att name="node.fontSize" label="node.fontSize" type="string"/>
        <att name="node.shape" label="node.shape" type="string" value="ELLIPSE"/>
        <att name="Status" label="Status" type="string"/>
        <att name="canonicalName" label="canonicalName" type="string" value="HISTIDPHOS-RXN(S_cerevisiae)"/>
        <att name="node.label" label="node.label" type="string" value="3.1.3.15(Sce)"/>
        <att name="Compound_CommonName" label="Compound_CommonName" type="string"/>
        <att name="node.labelPosition" label="node.labelPosition" type="string" value="S,N,c,0,0"/>
        <graphics w="10.0" h="10.0" width="1" outline="#000000" fill="#6699ff" y="3701.03466796875" x="-8157.3310546875" type="ellipse">
            <att name="cytoscapeNodeGraphicsAttributes">
                <att name="nodeTransparency" value="1.0"/>
                <att name="nodeLabelFont" value="Default-0-12"/>
                <att name="borderLineType" value="solid"/>
            </att>
        </graphics>
    </node>
    <node label="L-valine" id="-184">
        <att name="node.fillColor" label="node.fillColor" type="string" value="AA"/>
        <att name="hiddenLabel" label="hiddenLabel" type="string"/>
        <att name="AMINOACID_TYPE" label="AMINOACID_TYPE" type="string" value="NON_POLAR"/>
        <att name="alias" label="alias" type="list"/>
        <att name="node.labelsize" label="node.labelsize" type="integer" value="50"/>
        <att name="node.fontSize" label="node.fontSize" type="string"/>
        <att name="node.shape" label="node.shape" type="string" value="TRIANGLE"/>
        <att name="Status" label="Status" type="string"/>
        <att name="canonicalName" label="canonicalName" type="string" value="L-valine"/>
        <att name="node.label" label="node.label" type="string" value="L-valine"/>
        <att name="Compound_CommonName" label="Compound_CommonName" type="string" value="L-valine"/>
        <att name="node.labelPosition" label="node.labelPosition" type="string"/>
        <graphics w="50.0" h="50.0" width="1" outline="#000000" fill="#ff3333" y="5344.85009765625" x="-5573.9951171875" type="triangle">
            <att name="cytoscapeNodeGraphicsAttributes">
                <att name="nodeTransparency" value="1.0"/>
                <att name="nodeLabelFont" value="Default-0-12"/>
                <att name="borderLineType" value="solid"/>
            </att>
        </graphics>
    </node>
    <node label="2-amino-4-oxopentanoate" id="-183">
        <att name="node.fillColor" label="node.fillColor" type="string"/>
        <att name="hiddenLabel" label="hiddenLabel" type="string"/>
        <att name="AMINOACID_TYPE" label="AMINOACID_TYPE" type="string"/>
        <att name="alias" label="alias" type="list"/>
        <att name="node.labelsize" label="node.labelsize" type="integer" value="30"/>
        <att name="node.fontSize" label="node.fontSize" type="string"/>
        <att name="node.shape" label="node.shape" type="string" value="TRIANGLE"/>
        <att name="Status" label="Status" type="string"/>
        <att name="canonicalName" label="canonicalName" type="string" value="2-amino-4-oxopentanoate"/>
        <att name="node.label" label="node.label" type="string" value="2-amino-4-oxopentanoate"/>
        <att name="Compound_CommonName" label="Compound_CommonName" type="string" value="2-amino-4-oxopentanoate"/>
        <att name="node.labelPosition" label="node.labelPosition" type="string"/>
        <graphics w="15.0" h="15.0" width="1" outline="#000000" fill="#ffffff" y="-887.0721435546875" x="-5911.17529296875" type="triangle">
            <att name="cytoscapeNodeGraphicsAttributes">
                <att name="nodeTransparency" value="1.0"/>
                <att name="nodeLabelFont" value="Default-0-12"/>
                <att name="borderLineType" value="solid"/>
            </att>
        </graphics>
    </node>
    <node label="5-METHYLTHIORIBOSE-KINASE-RXN" id="-182">
        <att name="node.fillColor" label="node.fillColor" type="string" value="other"/>
        <att name="hiddenLabel" label="hiddenLabel" type="string"/>
        <att name="AMINOACID_TYPE" label="AMINOACID_TYPE" type="string"/>
        <att name="alias" label="alias" type="list">
            <att type="string" value="5-METHYLTHIORIBOSE-KINASE-RXN"/>
        </att>
        <att name="node.labelsize" label="node.labelsize" type="integer" value="50"/>
        <att name="node.fontSize" label="node.fontSize" type="string"/>
        <att name="node.shape" label="node.shape" type="string" value="ELLIPSE"/>
        <att name="Status" label="Status" type="string"/>
        <att name="canonicalName" label="canonicalName" type="string" value="5-METHYLTHIORIBOSE-KINASE-RXN"/>
        <att name="node.label" label="node.label" type="string" value="2.7.1.100"/>
        <att name="Compound_CommonName" label="Compound_CommonName" type="string" value="5-METHYLTHIORIBOSE-KINASE-RXN"/>
        <att name="node.labelPosition" label="node.labelPosition" type="string" value="E,W,c,0,0"/>
        <graphics w="10.0" h="10.0" width="1" outline="#000000" fill="#6699ff" y="2053.161376953125" x="-3045.903076171875" type="ellipse">
            <att name="cytoscapeNodeGraphicsAttributes">
                <att name="nodeTransparency" value="1.0"/>
                <att name="nodeLabelFont" value="Default-0-12"/>
                <att name="borderLineType" value="solid"/>
            </att>
        </graphics>
    </node>
    <node label="CHORISMATE-SYNTHASE-RXN" id="-181">
        <att name="node.fillColor" label="node.fillColor" type="string" value="eco"/>
        <att name="hiddenLabel" label="hiddenLabel" type="string"/>
        <att name="AMINOACID_TYPE" label="AMINOACID_TYPE" type="string"/>
        <att name="alias" label="alias" type="list">
            <att type="string" value="CHORISMATE-SYNTHASE-RXN"/>
        </att>
        <att name="node.labelsize" label="node.labelsize" type="integer" value="50"/>
        <att name="node.fontSize" label="node.fontSize" type="string"/>
        <att name="node.shape" label="node.shape" type="string" value="ELLIPSE"/>
        <att name="Status" label="Status" type="string"/>
        <att name="canonicalName" label="canonicalName" type="string" value="CHORISMATE-SYNTHASE-RXN"/>
        <att name="node.label" label="node.label" type="string" value="4.2.3.5"/>
        <att name="Compound_CommonName" label="Compound_CommonName" type="string" value="CHORISMATE-SYNTHASE-RXN"/>
        <att name="node.labelPosition" label="node.labelPosition" type="string" value="E,W,c,0,0"/>
        <graphics w="90.0" h="90.0" width="1" outline="#000000" fill="#33ff33" y="1571.3519287109375" x="-7659.12255859375" type="ellipse">
            <att name="cytoscapeNodeGraphicsAttributes">
                <att name="nodeTransparency" value="1.0"/>
                <att name="nodeLabelFont" value="Default-0-12"/>
                <att name="borderLineType" value="solid"/>
            </att>
        </graphics>
    </node>
    <node label="propionyl-P" id="-180">
        <att name="node.fillColor" label="node.fillColor" type="string"/>
        <att name="hiddenLabel" label="hiddenLabel" type="string"/>
        <att name="AMINOACID_TYPE" label="AMINOACID_TYPE" type="string"/>
        <att name="alias" label="alias" type="list"/>
        <att name="node.labelsize" label="node.labelsize" type="integer" value="30"/>
        <att name="node.fontSize" label="node.fontSize" type="string"/>
        <att name="node.shape" label="node.shape" type="string" value="TRIANGLE"/>
        <att name="Status" label="Status" type="string"/>
        <att name="canonicalName" label="canonicalName" type="string" value="propionyl-P"/>
        <att name="node.label" label="node.label" type="string" value="propionyl-P"/>
        <att name="Compound_CommonName" label="Compound_CommonName" type="string" value="propionyl-P"/>
        <att name="node.labelPosition" label="node.labelPosition" type="string"/>
        <graphics w="15.0" h="15.0" width="1" outline="#000000" fill="#ffffff" y="3659.171875" x="-6661.89208984375" type="triangle">
            <att name="cytoscapeNodeGraphicsAttributes">
                <att name="nodeTransparency" value="1.0"/>
                <att name="nodeLabelFont" value="Default-0-12"/>
                <att name="borderLineType" value="solid"/>
            </att>
        </graphics>
    </node>
    <node label="L-aspartyl-4-phosphate" id="-179">
        <att name="node.fillColor" label="node.fillColor" type="string"/>
        <att name="hiddenLabel" label="hiddenLabel" type="string"/>
        <att name="AMINOACID_TYPE" label="AMINOACID_TYPE" type="string"/>
        <att name="alias" label="alias" type="list"/>
        <att name="node.labelsize" label="node.labelsize" type="integer" value="30"/>
        <att name="node.fontSize" label="node.fontSize" type="string"/>
        <att name="node.shape" label="node.shape" type="string" value="TRIANGLE"/>
        <att name="Status" label="Status" type="string"/>
        <att name="canonicalName" label="canonicalName" type="string" value="L-aspartyl-4-phosphate"/>
        <att name="node.label" label="node.label" type="string" value="L-aspartyl-4-phosphate"/>
        <att name="Compound_CommonName" label="Compound_CommonName" type="string" value="L-aspartyl-4-phosphate"/>
        <att name="node.labelPosition" label="node.labelPosition" type="string"/>
        <graphics w="15.0" h="15.0" width="1" outline="#000000" fill="#ffffff" y="-667.0402221679688" x="-4647.9150390625" type="triangle">
            <att name="cytoscapeNodeGraphicsAttributes">
                <att name="nodeTransparency" value="1.0"/>
                <att name="nodeLabelFont" value="Default-0-12"/>
                <att name="borderLineType" value="solid"/>
            </att>
        </graphics>
    </node>
    <node label="HISTALDEHYD-RXN" id="-178">
        <att name="node.fillColor" label="node.fillColor" type="string" value="eco"/>
        <att name="hiddenLabel" label="hiddenLabel" type="string"/>
        <att name="AMINOACID_TYPE" label="AMINOACID_TYPE" type="string"/>
        <att name="alias" label="alias" type="list">
            <att type="string" value="HISTALDEHYD-RXN"/>
        </att>
        <att name="node.labelsize" label="node.labelsize" type="integer" value="50"/>
        <att name="node.fontSize" label="node.fontSize" type="string"/>
        <att name="node.shape" label="node.shape" type="string" value="ELLIPSE"/>
        <att name="Status" label="Status" type="string"/>
        <att name="canonicalName" label="canonicalName" type="string" value="HISTALDEHYD-RXN"/>
        <att name="node.label" label="node.label" type="string" value="1.1.1.23"/>
        <att name="Compound_CommonName" label="Compound_CommonName" type="string" value="HISTALDEHYD-RXN"/>
        <att name="node.labelPosition" label="node.labelPosition" type="string"/>
        <graphics w="70.0" h="70.0" width="1" outline="#000000" fill="#33ff33" y="4231.5166015625" x="-8018.9609375" type="ellipse">
            <att name="cytoscapeNodeGraphicsAttributes">
                <att name="nodeTransparency" value="1.0"/>
                <att name="nodeLabelFont" value="Default-0-12"/>
                <att name="borderLineType" value="solid"/>
            </att>
        </graphics>
    </node>
    <node label="2.3.1.89-RXN" id="-177">
        <att name="node.fillColor" label="node.fillColor" type="string" value="other"/>
        <att name="hiddenLabel" label="hiddenLabel" type="string"/>
        <att name="AMINOACID_TYPE" label="AMINOACID_TYPE" type="string"/>
        <att name="alias" label="alias" type="list">
            <att type="string" value="2.3.1.89-RXN"/>
        </att>
        <att name="node.labelsize" label="node.labelsize" type="integer" value="50"/>
        <att name="node.fontSize" label="node.fontSize" type="string"/>
        <att name="node.shape" label="node.shape" type="string" value="ELLIPSE"/>
        <att name="Status" label="Status" type="string"/>
        <att name="canonicalName" label="canonicalName" type="string" value="2.3.1.89-RXN"/>
        <att name="node.label" label="node.label" type="string" value="2.3.1.89"/>
        <att name="Compound_CommonName" label="Compound_CommonName" type="string" value="2.3.1.89-RXN"/>
        <att name="node.labelPosition" label="node.labelPosition" type="string"/>
        <graphics w="40.0" h="40.0" width="1" outline="#000000" fill="#6699ff" y="-4.786828994750977" x="-4091.44970703125" type="ellipse">
            <att name="cytoscapeNodeGraphicsAttributes">
                <att name="nodeTransparency" value="1.0"/>
                <att name="nodeLabelFont" value="Default-0-12"/>
                <att name="borderLineType" value="solid"/>
            </att>
        </graphics>
    </node>
    <node label="carbamoyl-phosphate" id="-176">
        <att name="node.fillColor" label="node.fillColor" type="string"/>
        <att name="hiddenLabel" label="hiddenLabel" type="string"/>
        <att name="AMINOACID_TYPE" label="AMINOACID_TYPE" type="string"/>
        <att name="alias" label="alias" type="list"/>
        <att name="node.labelsize" label="node.labelsize" type="integer" value="30"/>
        <att name="node.fontSize" label="node.fontSize" type="string"/>
        <att name="node.shape" label="node.shape" type="string" value="TRIANGLE"/>
        <att name="Status" label="Status" type="string"/>
        <att name="canonicalName" label="canonicalName" type="string" value="carbamoyl-phosphate"/>
        <att name="node.label" label="node.label" type="string" value="carbamoyl-phosphate"/>
        <att name="Compound_CommonName" label="Compound_CommonName" type="string" value="carbamoyl-phosphate"/>
        <att name="node.labelPosition" label="node.labelPosition" type="string"/>
        <graphics w="15.0" h="15.0" width="1" outline="#000000" fill="#ffffff" y="-452.29486083984375" x="-5414.47509765625" type="triangle">
            <att name="cytoscapeNodeGraphicsAttributes">
                <att name="nodeTransparency" value="1.0"/>
                <att name="nodeLabelFont" value="Default-0-12"/>
                <att name="borderLineType" value="solid"/>
            </att>
        </graphics>
    </node>
    <node label="ASNSYNA-RXN(E_coli_K12_type_1)" id="-175">
        <att name="node.fillColor" label="node.fillColor" type="string" value="eco"/>
        <att name="hiddenLabel" label="hiddenLabel" type="string"/>
        <att name="AMINOACID_TYPE" label="AMINOACID_TYPE" type="string"/>
        <att name="alias" label="alias" type="list">
            <att type="string" value="ASNSYNA-RXN(E_coli_K12_type_1)"/>
        </att>
        <att name="node.labelsize" label="node.labelsize" type="integer" value="50"/>
        <att name="node.fontSize" label="node.fontSize" type="string"/>
        <att name="node.shape" label="node.shape" type="string" value="ELLIPSE"/>
        <att name="Status" label="Status" type="string"/>
        <att name="canonicalName" label="canonicalName" type="string" value="ASNSYNA-RXN(Eco_AsnA)"/>
        <att name="node.label" label="node.label" type="string" value="6.3.1.1(Eco_AsnA)"/>
        <att name="Compound_CommonName" label="Compound_CommonName" type="string"/>
        <att name="node.labelPosition" label="node.labelPosition" type="string"/>
        <graphics w="10.0" h="10.0" width="1" outline="#000000" fill="#33ff33" y="3533.2666015625" x="-5709.0556640625" type="ellipse">
            <att name="cytoscapeNodeGraphicsAttributes">
                <att name="nodeTransparency" value="1.0"/>
                <att name="nodeLabelFont" value="Default-0-12"/>
                <att name="borderLineType" value="solid"/>
            </att>
        </graphics>
    </node>
    <node label="HYDGLUTSYN-RXN" id="-174">
        <att name="node.fillColor" label="node.fillColor" type="string" value="eco"/>
        <att name="hiddenLabel" label="hiddenLabel" type="string"/>
        <att name="AMINOACID_TYPE" label="AMINOACID_TYPE" type="string"/>
        <att name="alias" label="alias" type="list">
            <att type="string" value="HYDGLUTSYN-RXN"/>
        </att>
        <att name="node.labelsize" label="node.labelsize" type="integer" value="50"/>
        <att name="node.fontSize" label="node.fontSize" type="string"/>
        <att name="node.shape" label="node.shape" type="string" value="ELLIPSE"/>
        <att name="Status" label="Status" type="string"/>
        <att name="canonicalName" label="canonicalName" type="string" value="HYDGLUTSYN-RXN"/>
        <att name="node.label" label="node.label" type="string" value="2.3.3.11"/>
        <att name="Compound_CommonName" label="Compound_CommonName" type="string" value="HYDGLUTSYN-RXN"/>
        <att name="node.labelPosition" label="node.labelPosition" type="string"/>
        <graphics w="20.0" h="20.0" width="1" outline="#000000" fill="#33ff33" y="3558.14404296875" x="-7089.5712890625" type="ellipse">
            <att name="cytoscapeNodeGraphicsAttributes">
                <att name="nodeTransparency" value="1.0"/>
                <att name="nodeLabelFont" value="Default-0-12"/>
                <att name="borderLineType" value="solid"/>
            </att>
        </graphics>
    </node>
    <node label="O-acetyl-L-homoserine" id="-173">
        <att name="node.fillColor" label="node.fillColor" type="string"/>
        <att name="hiddenLabel" label="hiddenLabel" type="string"/>
        <att name="AMINOACID_TYPE" label="AMINOACID_TYPE" type="string"/>
        <att name="alias" label="alias" type="list"/>
        <att name="node.labelsize" label="node.labelsize" type="integer" value="30"/>
        <att name="node.fontSize" label="node.fontSize" type="string"/>
        <att name="node.shape" label="node.shape" type="string" value="TRIANGLE"/>
        <att name="Status" label="Status" type="string"/>
        <att name="canonicalName" label="canonicalName" type="string" value="O-acetyl-L-homoserine"/>
        <att name="node.label" label="node.label" type="string" value="O-acetyl-L-homoserine"/>
        <att name="Compound_CommonName" label="Compound_CommonName" type="string" value="O-acetyl-L-homoserine"/>
        <att name="node.labelPosition" label="node.labelPosition" type="string"/>
        <graphics w="15.0" h="15.0" width="1" outline="#000000" fill="#ffffff" y="4471.20556640625" x="-4316.826171875" type="triangle">
            <att name="cytoscapeNodeGraphicsAttributes">
                <att name="nodeTransparency" value="1.0"/>
                <att name="nodeLabelFont" value="Default-0-12"/>
                <att name="borderLineType" value="solid"/>
            </att>
        </graphics>
    </node>
    <node label="formate" id="-172">
        <att name="node.fillColor" label="node.fillColor" type="string"/>
        <att name="hiddenLabel" label="hiddenLabel" type="string"/>
        <att name="AMINOACID_TYPE" label="AMINOACID_TYPE" type="string"/>
        <att name="alias" label="alias" type="list"/>
        <att name="node.labelsize" label="node.labelsize" type="integer" value="30"/>
        <att name="node.fontSize" label="node.fontSize" type="string"/>
        <att name="node.shape" label="node.shape" type="string" value="TRIANGLE"/>
        <att name="Status" label="Status" type="string"/>
        <att name="canonicalName" label="canonicalName" type="string" value="formate"/>
        <att name="node.label" label="node.label" type="string" value="formate"/>
        <att name="Compound_CommonName" label="Compound_CommonName" type="string" value="formate"/>
        <att name="node.labelPosition" label="node.labelPosition" type="string" value="NW,S,c,0,0"/>
        <graphics w="15.0" h="15.0" width="1" outline="#000000" fill="#ffffff" y="2461.0205078125" x="-3902.1181640625" type="triangle">
            <att name="cytoscapeNodeGraphicsAttributes">
                <att name="nodeTransparency" value="1.0"/>
                <att name="nodeLabelFont" value="Default-0-12"/>
                <att name="borderLineType" value="solid"/>
            </att>
        </graphics>
    </node>
    <node label="PGLYCDEHYDROG-RXN" id="-171">
        <att name="node.fillColor" label="node.fillColor" type="string" value="eco"/>
        <att name="hiddenLabel" label="hiddenLabel" type="string"/>
        <att name="AMINOACID_TYPE" label="AMINOACID_TYPE" type="string"/>
        <att name="alias" label="alias" type="list">
            <att type="string" value="PGLYCDEHYDROG-RXN"/>
        </att>
        <att name="node.labelsize" label="node.labelsize" type="integer" value="50"/>
        <att name="node.fontSize" label="node.fontSize" type="string"/>
        <att name="node.shape" label="node.shape" type="string" value="ELLIPSE"/>
        <att name="Status" label="Status" type="string"/>
        <att name="canonicalName" label="canonicalName" type="string" value="PGLYCDEHYDROG-RXN"/>
        <att name="node.label" label="node.label" type="string" value="1.1.1.95"/>
        <att name="Compound_CommonName" label="Compound_CommonName" type="string" value="PGLYCDEHYDROG-RXN"/>
        <att name="node.labelPosition" label="node.labelPosition" type="string"/>
        <graphics w="80.0" h="80.0" width="1" outline="#000000" fill="#33ff33" y="3499.0126953125" x="-3988.0556640625" type="ellipse">
            <att name="cytoscapeNodeGraphicsAttributes">
                <att name="nodeTransparency" value="1.0"/>
                <att name="nodeLabelFont" value="Default-0-12"/>
                <att name="borderLineType" value="solid"/>
            </att>
        </graphics>
    </node>
    <node label="meso-diaminopimelate" id="-170">
        <att name="node.fillColor" label="node.fillColor" type="string"/>
        <att name="hiddenLabel" label="hiddenLabel" type="string"/>
        <att name="AMINOACID_TYPE" label="AMINOACID_TYPE" type="string"/>
        <att name="alias" label="alias" type="list"/>
        <att name="node.labelsize" label="node.labelsize" type="integer" value="30"/>
        <att name="node.fontSize" label="node.fontSize" type="string"/>
        <att name="node.shape" label="node.shape" type="string" value="TRIANGLE"/>
        <att name="Status" label="Status" type="string"/>
        <att name="canonicalName" label="canonicalName" type="string" value="meso-diaminopimelate"/>
        <att name="node.label" label="node.label" type="string" value="meso-diaminopimelate"/>
        <att name="Compound_CommonName" label="Compound_CommonName" type="string" value="meso-diaminopimelate"/>
        <att name="node.labelPosition" label="node.labelPosition" type="string"/>
        <graphics w="15.0" h="15.0" width="1" outline="#000000" fill="#ffffff" y="812.817138671875" x="-4647.9150390625" type="triangle">
            <att name="cytoscapeNodeGraphicsAttributes">
                <att name="nodeTransparency" value="1.0"/>
                <att name="nodeLabelFont" value="Default-0-12"/>
                <att name="borderLineType" value="solid"/>
            </att>
        </graphics>
    </node>
    <node label="homoisocitrate" id="-169">
        <att name="node.fillColor" label="node.fillColor" type="string"/>
        <att name="hiddenLabel" label="hiddenLabel" type="string"/>
        <att name="AMINOACID_TYPE" label="AMINOACID_TYPE" type="string"/>
        <att name="alias" label="alias" type="list"/>
        <att name="node.labelsize" label="node.labelsize" type="integer" value="30"/>
        <att name="node.fontSize" label="node.fontSize" type="string"/>
        <att name="node.shape" label="node.shape" type="string" value="TRIANGLE"/>
        <att name="Status" label="Status" type="string"/>
        <att name="canonicalName" label="canonicalName" type="string" value="homoisocitrate"/>
        <att name="node.label" label="node.label" type="string" value="homoisocitrate"/>
        <att name="Compound_CommonName" label="Compound_CommonName" type="string" value="homoisocitrate"/>
        <att name="node.labelPosition" label="node.labelPosition" type="string"/>
        <graphics w="15.0" h="15.0" width="1" outline="#000000" fill="#ffffff" y="-446.95343017578125" x="-3314.5078125" type="triangle">
            <att name="cytoscapeNodeGraphicsAttributes">
                <att name="nodeTransparency" value="1.0"/>
                <att name="nodeLabelFont" value="Default-0-12"/>
                <att name="borderLineType" value="solid"/>
            </att>
        </graphics>
    </node>
    <node label="2-ketoisocaproate" id="-168">
        <att name="node.fillColor" label="node.fillColor" type="string"/>
        <att name="hiddenLabel" label="hiddenLabel" type="string"/>
        <att name="AMINOACID_TYPE" label="AMINOACID_TYPE" type="string"/>
        <att name="alias" label="alias" type="list"/>
        <att name="node.labelsize" label="node.labelsize" type="integer" value="30"/>
        <att name="node.fontSize" label="node.fontSize" type="string"/>
        <att name="node.shape" label="node.shape" type="string" value="TRIANGLE"/>
        <att name="Status" label="Status" type="string"/>
        <att name="canonicalName" label="canonicalName" type="string" value="2-ketoisocaproate"/>
        <att name="node.label" label="node.label" type="string" value="2-ketoisocaproate"/>
        <att name="Compound_CommonName" label="Compound_CommonName" type="string" value="2-ketoisocaproate"/>
        <att name="node.labelPosition" label="node.labelPosition" type="string"/>
        <graphics w="15.0" h="15.0" width="1" outline="#000000" fill="#ffffff" y="5048.83154296875" x="-4817.61474609375" type="triangle">
            <att name="cytoscapeNodeGraphicsAttributes">
                <att name="nodeTransparency" value="1.0"/>
                <att name="nodeLabelFont" value="Default-0-12"/>
                <att name="borderLineType" value="solid"/>
            </att>
        </graphics>
    </node>
    <node label="PHEAMINOTRANS-RXN(E_coli_TyrB)" id="-167">
        <att name="node.fillColor" label="node.fillColor" type="string" value="eco"/>
        <att name="hiddenLabel" label="hiddenLabel" type="string"/>
        <att name="AMINOACID_TYPE" label="AMINOACID_TYPE" type="string"/>
        <att name="alias" label="alias" type="list"/>
        <att name="node.labelsize" label="node.labelsize" type="integer" value="50"/>
        <att name="node.fontSize" label="node.fontSize" type="string"/>
        <att name="node.shape" label="node.shape" type="string" value="ELLIPSE"/>
        <att name="Status" label="Status" type="string"/>
        <att name="canonicalName" label="canonicalName" type="string" value="PHEAMINOTRANS-RXN(E_coli_TyrB)"/>
        <att name="node.label" label="node.label" type="string" value="2.6.1.57(Eco_TyrB)"/>
        <att name="Compound_CommonName" label="Compound_CommonName" type="string"/>
        <att name="node.labelPosition" label="node.labelPosition" type="string"/>
        <graphics w="10.0" h="10.0" width="1" outline="#000000" fill="#33ff33" y="2705.11474609375" x="-6255.2822265625" type="ellipse">
            <att name="cytoscapeNodeGraphicsAttributes">
                <att name="nodeTransparency" value="1.0"/>
                <att name="nodeLabelFont" value="Default-0-12"/>
                <att name="borderLineType" value="solid"/>
            </att>
        </graphics>
    </node>
    <node label="L-isoleucine" id="-166">
        <att name="node.fillColor" label="node.fillColor" type="string" value="AA"/>
        <att name="hiddenLabel" label="hiddenLabel" type="string"/>
        <att name="AMINOACID_TYPE" label="AMINOACID_TYPE" type="string" value="NON_POLAR"/>
        <att name="alias" label="alias" type="list"/>
        <att name="node.labelsize" label="node.labelsize" type="integer" value="50"/>
        <att name="node.fontSize" label="node.fontSize" type="string"/>
        <att name="node.shape" label="node.shape" type="string" value="TRIANGLE"/>
        <att name="Status" label="Status" type="string"/>
        <att name="canonicalName" label="canonicalName" type="string" value="L-isoleucine"/>
        <att name="node.label" label="node.label" type="string" value="L-isoleucine"/>
        <att name="Compound_CommonName" label="Compound_CommonName" type="string" value="L-isoleucine"/>
        <att name="node.labelPosition" label="node.labelPosition" type="string"/>
        <graphics w="50.0" h="50.0" width="1" outline="#000000" fill="#ff3333" y="5344.85009765625" x="-6807.7109375" type="triangle">
            <att name="cytoscapeNodeGraphicsAttributes">
                <att name="nodeTransparency" value="1.0"/>
                <att name="nodeLabelFont" value="Default-0-12"/>
                <att name="borderLineType" value="solid"/>
            </att>
        </graphics>
    </node>
    <node label="R15-RXN" id="-165">
        <att name="node.fillColor" label="node.fillColor" type="string" value="other"/>
        <att name="hiddenLabel" label="hiddenLabel" type="string"/>
        <att name="AMINOACID_TYPE" label="AMINOACID_TYPE" type="string"/>
        <att name="alias" label="alias" type="list">
            <att type="string" value="R15-RXN"/>
        </att>
        <att name="node.labelsize" label="node.labelsize" type="integer" value="50"/>
        <att name="node.fontSize" label="node.fontSize" type="string"/>
        <att name="node.shape" label="node.shape" type="string" value="ELLIPSE"/>
        <att name="Status" label="Status" type="string" value=""/>
        <att name="canonicalName" label="canonicalName" type="string" value="R15-RXN"/>
        <att name="node.label" label="node.label" type="string" value="2.6.1.5"/>
        <att name="Compound_CommonName" label="Compound_CommonName" type="string" value="R15-RXN"/>
        <att name="node.labelPosition" label="node.labelPosition" type="string"/>
        <graphics w="1.0" h="1.0" width="1" outline="#000000" fill="#6699ff" y="2591.09765625" x="-3728.35595703125" type="ellipse">
            <att name="cytoscapeNodeGraphicsAttributes">
                <att name="nodeTransparency" value="1.0"/>
                <att name="nodeLabelFont" value="Default-0-12"/>
                <att name="borderLineType" value="solid"/>
            </att>
        </graphics>
    </node>
    <node label="S-adenosyl-homocysteine" id="-164">
        <att name="node.fillColor" label="node.fillColor" type="string"/>
        <att name="hiddenLabel" label="hiddenLabel" type="string"/>
        <att name="AMINOACID_TYPE" label="AMINOACID_TYPE" type="string"/>
        <att name="alias" label="alias" type="list"/>
        <att name="node.labelsize" label="node.labelsize" type="integer" value="30"/>
        <att name="node.fontSize" label="node.fontSize" type="string"/>
        <att name="node.shape" label="node.shape" type="string" value="TRIANGLE"/>
        <att name="Status" label="Status" type="string"/>
        <att name="canonicalName" label="canonicalName" type="string" value="S-adenosyl-homocysteine"/>
        <att name="node.label" label="node.label" type="string" value="S-adenosyl-homocysteine"/>
        <att name="Compound_CommonName" label="Compound_CommonName" type="string" value="S-adenosyl-homocysteine"/>
        <att name="node.labelPosition" label="node.labelPosition" type="string" value="E,W,c,0,0"/>
        <graphics w="15.0" h="15.0" width="1" outline="#000000" fill="#ffffff" y="2769.946044921875" x="-3032.7099609375" type="triangle">
            <att name="cytoscapeNodeGraphicsAttributes">
                <att name="nodeTransparency" value="1.0"/>
                <att name="nodeLabelFont" value="Default-0-12"/>
                <att name="borderLineType" value="solid"/>
            </att>
        </graphics>
    </node>
    <node label="RXN-7745" id="-163">
        <att name="node.fillColor" label="node.fillColor" type="string" value="other"/>
        <att name="hiddenLabel" label="hiddenLabel" type="string"/>
        <att name="AMINOACID_TYPE" label="AMINOACID_TYPE" type="string"/>
        <att name="alias" label="alias" type="list">
            <att type="string" value="RXN-7745"/>
        </att>
        <att name="node.labelsize" label="node.labelsize" type="integer" value="50"/>
        <att name="node.fontSize" label="node.fontSize" type="string"/>
        <att name="node.shape" label="node.shape" type="string" value="ELLIPSE"/>
        <att name="Status" label="Status" type="string"/>
        <att name="canonicalName" label="canonicalName" type="string" value="RXN-7745"/>
        <att name="node.label" label="node.label" type="string" value="RXN-7745"/>
        <att name="Compound_CommonName" label="Compound_CommonName" type="string" value="RXN-7745"/>
        <att name="node.labelPosition" label="node.labelPosition" type="string"/>
        <graphics w="60.0" h="60.0" width="1" outline="#000000" fill="#6699ff" y="3946.29345703125" x="-6285.77734375" type="ellipse">
            <att name="cytoscapeNodeGraphicsAttributes">
                <att name="nodeTransparency" value="1.0"/>
                <att name="nodeLabelFont" value="Default-0-12"/>
                <att name="borderLineType" value="solid"/>
            </att>
        </graphics>
    </node>
    <node label="2,3-dihydroxy-3-methylvalerate" id="-162">
        <att name="node.fillColor" label="node.fillColor" type="string"/>
        <att name="hiddenLabel" label="hiddenLabel" type="string"/>
        <att name="AMINOACID_TYPE" label="AMINOACID_TYPE" type="string"/>
        <att name="alias" label="alias" type="list"/>
        <att name="node.labelsize" label="node.labelsize" type="integer" value="30"/>
        <att name="node.fontSize" label="node.fontSize" type="string"/>
        <att name="node.shape" label="node.shape" type="string" value="TRIANGLE"/>
        <att name="Status" label="Status" type="string"/>
        <att name="canonicalName" label="canonicalName" type="string" value="2,3-dihydroxy-3-methylvalerate"/>
        <att name="node.label" label="node.label" type="string" value="2,3-dihydroxy-3-methylvalerate"/>
        <att name="Compound_CommonName" label="Compound_CommonName" type="string" value="2,3-dihydroxy-3-methylvalerate"/>
        <att name="node.labelPosition" label="node.labelPosition" type="string"/>
        <graphics w="15.0" h="15.0" width="1" outline="#000000" fill="#ffffff" y="4791.83740234375" x="-6803.56787109375" type="triangle">
            <att name="cytoscapeNodeGraphicsAttributes">
                <att name="nodeTransparency" value="1.0"/>
                <att name="nodeLabelFont" value="Default-0-12"/>
                <att name="borderLineType" value="solid"/>
            </att>
        </graphics>
    </node>
    <node label="RXN-721" id="-161">
        <att name="node.fillColor" label="node.fillColor" type="string" value="unknown"/>
        <att name="hiddenLabel" label="hiddenLabel" type="string"/>
        <att name="AMINOACID_TYPE" label="AMINOACID_TYPE" type="string"/>
        <att name="alias" label="alias" type="list">
            <att type="string" value="RXN-721"/>
        </att>
        <att name="node.labelsize" label="node.labelsize" type="integer" value="50"/>
        <att name="node.fontSize" label="node.fontSize" type="string"/>
        <att name="node.shape" label="node.shape" type="string" value="ELLIPSE"/>
        <att name="Status" label="Status" type="string" value="Unknown"/>
        <att name="canonicalName" label="canonicalName" type="string" value="RXN-721"/>
        <att name="node.label" label="node.label" type="string" value="RXN-721"/>
        <att name="Compound_CommonName" label="Compound_CommonName" type="string" value="RXN-721"/>
        <att name="node.labelPosition" label="node.labelPosition" type="string"/>
        <graphics w="1.0" h="1.0" width="1" outline="#000000" fill="#6699ff" y="4629.02880859375" x="-4314.7578125" type="ellipse">
            <att name="cytoscapeNodeGraphicsAttributes">
                <att name="nodeTransparency" value="1.0"/>
                <att name="nodeLabelFont" value="Default-0-12"/>
                <att name="borderLineType" value="solid"/>
            </att>
        </graphics>
    </node>
    <node label="N2-acetyl-alpha;-aminoadipate" id="-160">
        <att name="node.fillColor" label="node.fillColor" type="string"/>
        <att name="hiddenLabel" label="hiddenLabel" type="string"/>
        <att name="AMINOACID_TYPE" label="AMINOACID_TYPE" type="string"/>
        <att name="alias" label="alias" type="list"/>
        <att name="node.labelsize" label="node.labelsize" type="integer" value="30"/>
        <att name="node.fontSize" label="node.fontSize" type="string"/>
        <att name="node.shape" label="node.shape" type="string" value="TRIANGLE"/>
        <att name="Status" label="Status" type="string"/>
        <att name="canonicalName" label="canonicalName" type="string" value="N2-acetyl-alpha;-aminoadipate"/>
        <att name="node.label" label="node.label" type="string" value="N2-acetyl-alpha-aminoadipate"/>
        <att name="Compound_CommonName" label="Compound_CommonName" type="string" value="N2-acetyl-alpha;-aminoadipate"/>
        <att name="node.labelPosition" label="node.labelPosition" type="string"/>
        <graphics w="15.0" h="15.0" width="1" outline="#000000" fill="#ffffff" y="204.8563690185547" x="-3097.72998046875" type="triangle">
            <att name="cytoscapeNodeGraphicsAttributes">
                <att name="nodeTransparency" value="1.0"/>
                <att name="nodeLabelFont" value="Default-0-12"/>
                <att name="borderLineType" value="solid"/>
            </att>
        </graphics>
    </node>
    <node label="phenylpyruvate" id="-159">
        <att name="node.fillColor" label="node.fillColor" type="string"/>
        <att name="hiddenLabel" label="hiddenLabel" type="string"/>
        <att name="AMINOACID_TYPE" label="AMINOACID_TYPE" type="string"/>
        <att name="alias" label="alias" type="list"/>
        <att name="node.labelsize" label="node.labelsize" type="integer" value="40"/>
        <att name="node.fontSize" label="node.fontSize" type="string"/>
        <att name="node.shape" label="node.shape" type="string" value="TRIANGLE"/>
        <att name="Status" label="Status" type="string"/>
        <att name="canonicalName" label="canonicalName" type="string" value="phenylpyruvate"/>
        <att name="node.label" label="node.label" type="string" value="phenylpyruvate"/>
        <att name="Compound_CommonName" label="Compound_CommonName" type="string" value="phenylpyruvate"/>
        <att name="node.labelPosition" label="node.labelPosition" type="string"/>
        <graphics w="15.0" h="15.0" width="1" outline="#000000" fill="#ffffff" y="2194.7841796875" x="-5582.18408203125" type="triangle">
            <att name="cytoscapeNodeGraphicsAttributes">
                <att name="nodeTransparency" value="1.0"/>
                <att name="nodeLabelFont" value="Default-0-12"/>
                <att name="borderLineType" value="solid"/>
            </att>
        </graphics>
    </node>
    <node label="indole" id="-158">
        <att name="node.fillColor" label="node.fillColor" type="string"/>
        <att name="hiddenLabel" label="hiddenLabel" type="string"/>
        <att name="AMINOACID_TYPE" label="AMINOACID_TYPE" type="string"/>
        <att name="alias" label="alias" type="list"/>
        <att name="node.labelsize" label="node.labelsize" type="integer" value="30"/>
        <att name="node.fontSize" label="node.fontSize" type="string"/>
        <att name="node.shape" label="node.shape" type="string" value="TRIANGLE"/>
        <att name="Status" label="Status" type="string"/>
        <att name="canonicalName" label="canonicalName" type="string" value="indole"/>
        <att name="node.label" label="node.label" type="string" value="indole"/>
        <att name="Compound_CommonName" label="Compound_CommonName" type="string" value="indole"/>
        <att name="node.labelPosition" label="node.labelPosition" type="string"/>
        <graphics w="15.0" h="15.0" width="1" outline="#000000" fill="#ffffff" y="3034.2470703125" x="-7489.82470703125" type="triangle">
            <att name="cytoscapeNodeGraphicsAttributes">
                <att name="nodeTransparency" value="1.0"/>
                <att name="nodeLabelFont" value="Default-0-12"/>
                <att name="borderLineType" value="solid"/>
            </att>
        </graphics>
    </node>
    <node label="CHORISMATEMUT-RXN(B_subtilis_type_2)" id="-157">
        <att name="node.fillColor" label="node.fillColor" type="string" value="other"/>
        <att name="hiddenLabel" label="hiddenLabel" type="string"/>
        <att name="AMINOACID_TYPE" label="AMINOACID_TYPE" type="string"/>
        <att name="alias" label="alias" type="list">
            <att type="string" value="CHORISMATEMUT-RXN(B_subtilis_type_2)"/>
        </att>
        <att name="node.labelsize" label="node.labelsize" type="integer" value="50"/>
        <att name="node.fontSize" label="node.fontSize" type="string"/>
        <att name="node.shape" label="node.shape" type="string" value="ELLIPSE"/>
        <att name="Status" label="Status" type="string"/>
        <att name="canonicalName" label="canonicalName" type="string" value="CHORISMATEMUT-RXN(B_subtilis_type_2)"/>
        <att name="node.label" label="node.label" type="string" value="5.4.99.5(Bsu_AroH)"/>
        <att name="Compound_CommonName" label="Compound_CommonName" type="string"/>
        <att name="node.labelPosition" label="node.labelPosition" type="string"/>
        <graphics w="10.0" h="10.0" width="1" outline="#000000" fill="#6699ff" y="1924.7396240234375" x="-6589.412109375" type="ellipse">
            <att name="cytoscapeNodeGraphicsAttributes">
                <att name="nodeTransparency" value="1.0"/>
                <att name="nodeLabelFont" value="Default-0-12"/>
                <att name="borderLineType" value="solid"/>
            </att>
        </graphics>
    </node>
    <node label="L-glutamine" id="-156">
        <att name="node.fillColor" label="node.fillColor" type="string" value="AA"/>
        <att name="hiddenLabel" label="hiddenLabel" type="string"/>
        <att name="AMINOACID_TYPE" label="AMINOACID_TYPE" type="string" value="POLAR"/>
        <att name="alias" label="alias" type="list"/>
        <att name="node.labelsize" label="node.labelsize" type="integer" value="50"/>
        <att name="node.fontSize" label="node.fontSize" type="string"/>
        <att name="node.shape" label="node.shape" type="string" value="TRIANGLE"/>
        <att name="Status" label="Status" type="string"/>
        <att name="canonicalName" label="canonicalName" type="string" value="L-glutamine"/>
        <att name="node.label" label="node.label" type="string" value="L-glutamine"/>
        <att name="Compound_CommonName" label="Compound_CommonName" type="string" value="L-glutamine"/>
        <att name="node.labelPosition" label="node.labelPosition" type="string"/>
        <graphics w="50.0" h="50.0" width="1" outline="#000000" fill="#ff3333" y="932.874267578125" x="-6178.6708984375" type="triangle">
            <att name="cytoscapeNodeGraphicsAttributes">
                <att name="nodeTransparency" value="1.0"/>
                <att name="nodeLabelFont" value="Default-0-12"/>
                <att name="borderLineType" value="solid"/>
            </att>
        </graphics>
    </node>
    <node label="anthranilate" id="-155">
        <att name="node.fillColor" label="node.fillColor" type="string"/>
        <att name="hiddenLabel" label="hiddenLabel" type="string"/>
        <att name="AMINOACID_TYPE" label="AMINOACID_TYPE" type="string"/>
        <att name="alias" label="alias" type="list"/>
        <att name="node.labelsize" label="node.labelsize" type="integer" value="30"/>
        <att name="node.fontSize" label="node.fontSize" type="string"/>
        <att name="node.shape" label="node.shape" type="string" value="TRIANGLE"/>
        <att name="Status" label="Status" type="string"/>
        <att name="canonicalName" label="canonicalName" type="string" value="anthranilate"/>
        <att name="node.label" label="node.label" type="string" value="anthranilate"/>
        <att name="Compound_CommonName" label="Compound_CommonName" type="string" value="anthranilate"/>
        <att name="node.labelPosition" label="node.labelPosition" type="string"/>
        <graphics w="15.0" h="15.0" width="1" outline="#000000" fill="#ffffff" y="1988.287841796875" x="-7784.0146484375" type="triangle">
            <att name="cytoscapeNodeGraphicsAttributes">
                <att name="nodeTransparency" value="1.0"/>
                <att name="nodeLabelFont" value="Default-0-12"/>
                <att name="borderLineType" value="solid"/>
            </att>
        </graphics>
    </node>
    <node label="H2S" id="-154">
        <att name="node.fillColor" label="node.fillColor" type="string"/>
        <att name="hiddenLabel" label="hiddenLabel" type="string"/>
        <att name="AMINOACID_TYPE" label="AMINOACID_TYPE" type="string"/>
        <att name="alias" label="alias" type="list"/>
        <att name="node.labelsize" label="node.labelsize" type="integer" value="30"/>
        <att name="node.fontSize" label="node.fontSize" type="string"/>
        <att name="node.shape" label="node.shape" type="string" value="TRIANGLE"/>
        <att name="Status" label="Status" type="string"/>
        <att name="canonicalName" label="canonicalName" type="string" value="H2S"/>
        <att name="node.label" label="node.label" type="string" value="H2S"/>
        <att name="Compound_CommonName" label="Compound_CommonName" type="string" value="H2S"/>
        <att name="node.labelPosition" label="node.labelPosition" type="string"/>
        <graphics w="15.0" h="15.0" width="1" outline="#000000" fill="#ffffff" y="2734.8447265625" x="-5270.93701171875" type="triangle">
            <att name="cytoscapeNodeGraphicsAttributes">
                <att name="nodeTransparency" value="1.0"/>
                <att name="nodeLabelFont" value="Default-0-12"/>
                <att name="borderLineType" value="solid"/>
            </att>
        </graphics>
    </node>
    <node label="ALANINE-AMINOTRANSFERASE-RXN" id="-153">
        <att name="node.fillColor" label="node.fillColor" type="string" value="other"/>
        <att name="hiddenLabel" label="hiddenLabel" type="string"/>
        <att name="AMINOACID_TYPE" label="AMINOACID_TYPE" type="string"/>
        <att name="alias" label="alias" type="list">
            <att type="string" value="ALANINE-AMINOTRANSFERASE-RXN"/>
        </att>
        <att name="node.labelsize" label="node.labelsize" type="integer" value="50"/>
        <att name="node.fontSize" label="node.fontSize" type="string"/>
        <att name="node.shape" label="node.shape" type="string" value="ELLIPSE"/>
        <att name="Status" label="Status" type="string"/>
        <att name="canonicalName" label="canonicalName" type="string" value="ALANINE-AMINOTRANSFERASE-RXN"/>
        <att name="node.label" label="node.label" type="string" value="2.6.1.2"/>
        <att name="Compound_CommonName" label="Compound_CommonName" type="string" value="ALANINE-AMINOTRANSFERASE-RXN"/>
        <att name="node.labelPosition" label="node.labelPosition" type="string"/>
        <graphics w="20.0" h="20.0" width="1" outline="#000000" fill="#6699ff" y="5207.08642578125" x="-3389.076904296875" type="ellipse">
            <att name="cytoscapeNodeGraphicsAttributes">
                <att name="nodeTransparency" value="1.0"/>
                <att name="nodeLabelFont" value="Default-0-12"/>
                <att name="borderLineType" value="solid"/>
            </att>
        </graphics>
    </node>
    <node label="ACETOLACTSYN-RXN(E_coli_K12_type_2)" id="-152">
        <att name="node.fillColor" label="node.fillColor" type="string" value="eco"/>
        <att name="hiddenLabel" label="hiddenLabel" type="string"/>
        <att name="AMINOACID_TYPE" label="AMINOACID_TYPE" type="string"/>
        <att name="alias" label="alias" type="list">
            <att type="string" value="ACETOLACTSYN-RXN(E_coli_K12_type_2)"/>
        </att>
        <att name="node.labelsize" label="node.labelsize" type="integer" value="50"/>
        <att name="node.fontSize" label="node.fontSize" type="string"/>
        <att name="node.shape" label="node.shape" type="string" value="ELLIPSE"/>
        <att name="Status" label="Status" type="string"/>
        <att name="canonicalName" label="canonicalName" type="string" value="ACETOLACTSYN-RXN(E_coli_K12_type_2)"/>
        <att name="node.label" label="node.label" type="string" value="2.2.1.6(Eco_IlvB_G1_G2)"/>
        <att name="Compound_CommonName" label="Compound_CommonName" type="string"/>
        <att name="node.labelPosition" label="node.labelPosition" type="string" value="NE,S,c,0,0"/>
        <graphics w="10.0" h="10.0" width="1" outline="#000000" fill="#33ff33" y="4369.4580078125" x="-5203.2822265625" type="ellipse">
            <att name="cytoscapeNodeGraphicsAttributes">
                <att name="nodeTransparency" value="1.0"/>
                <att name="nodeLabelFont" value="Default-0-12"/>
                <att name="borderLineType" value="solid"/>
            </att>
        </graphics>
    </node>
    <node label="L-leucine" id="-151">
        <att name="node.fillColor" label="node.fillColor" type="string" value="AA"/>
        <att name="hiddenLabel" label="hiddenLabel" type="string"/>
        <att name="AMINOACID_TYPE" label="AMINOACID_TYPE" type="string" value="NON_POLAR"/>
        <att name="alias" label="alias" type="list"/>
        <att name="node.labelsize" label="node.labelsize" type="integer" value="50"/>
        <att name="node.fontSize" label="node.fontSize" type="string"/>
        <att name="node.shape" label="node.shape" type="string" value="TRIANGLE"/>
        <att name="Status" label="Status" type="string"/>
        <att name="canonicalName" label="canonicalName" type="string" value="L-leucine"/>
        <att name="node.label" label="node.label" type="string" value="L-leucine"/>
        <att name="Compound_CommonName" label="Compound_CommonName" type="string" value="L-leucine"/>
        <att name="node.labelPosition" label="node.labelPosition" type="string"/>
        <graphics w="50.0" h="50.0" width="1" outline="#000000" fill="#ff3333" y="5344.85009765625" x="-4817.61474609375" type="triangle">
            <att name="cytoscapeNodeGraphicsAttributes">
                <att name="nodeTransparency" value="1.0"/>
                <att name="nodeLabelFont" value="Default-0-12"/>
                <att name="borderLineType" value="solid"/>
            </att>
        </graphics>
    </node>
    <node label="R145-RXN" id="-150">
        <att name="node.fillColor" label="node.fillColor" type="string" value="unknown"/>
        <att name="hiddenLabel" label="hiddenLabel" type="string"/>
        <att name="AMINOACID_TYPE" label="AMINOACID_TYPE" type="string"/>
        <att name="alias" label="alias" type="list">
            <att type="string" value="R145-RXN"/>
        </att>
        <att name="node.labelsize" label="node.labelsize" type="integer" value="40"/>
        <att name="node.fontSize" label="node.fontSize" type="string"/>
        <att name="node.shape" label="node.shape" type="string" value="ELLIPSE"/>
        <att name="Status" label="Status" type="string" value="Unknown"/>
        <att name="canonicalName" label="canonicalName" type="string" value="R145-RXN"/>
        <att name="node.label" label="node.label" type="string" value="R145-RXN2"/>
        <att name="Compound_CommonName" label="Compound_CommonName" type="string" value="R145-RXN"/>
        <att name="node.labelPosition" label="node.labelPosition" type="string"/>
        <graphics w="1.0" h="1.0" width="1" outline="#000000" fill="#6699ff" y="1895.15283203125" x="-3562.626953125" type="ellipse">
            <att name="cytoscapeNodeGraphicsAttributes">
                <att name="nodeTransparency" value="1.0"/>
                <att name="nodeLabelFont" value="Default-0-12"/>
                <att name="borderLineType" value="solid"/>
            </att>
        </graphics>
    </node>
    <node label="citrulline" id="-149">
        <att name="node.fillColor" label="node.fillColor" type="string"/>
        <att name="hiddenLabel" label="hiddenLabel" type="string"/>
        <att name="AMINOACID_TYPE" label="AMINOACID_TYPE" type="string"/>
        <att name="alias" label="alias" type="list"/>
        <att name="node.labelsize" label="node.labelsize" type="integer" value="40"/>
        <att name="node.fontSize" label="node.fontSize" type="string"/>
        <att name="node.shape" label="node.shape" type="string" value="TRIANGLE"/>
        <att name="Status" label="Status" type="string"/>
        <att name="canonicalName" label="canonicalName" type="string" value="citrulline"/>
        <att name="node.label" label="node.label" type="string" value="citrulline"/>
        <att name="Compound_CommonName" label="Compound_CommonName" type="string" value="citrulline"/>
        <att name="node.labelPosition" label="node.labelPosition" type="string"/>
        <graphics w="15.0" h="15.0" width="1" outline="#000000" fill="#ffffff" y="-11.116155624389648" x="-5737.7099609375" type="triangle">
            <att name="cytoscapeNodeGraphicsAttributes">
                <att name="nodeTransparency" value="1.0"/>
                <att name="nodeLabelFont" value="Default-0-12"/>
                <att name="borderLineType" value="solid"/>
            </att>
        </graphics>
    </node>
    <node label="L-2,3,4,5-tetrahydrodipicolinate" id="-148">
        <att name="node.fillColor" label="node.fillColor" type="string"/>
        <att name="hiddenLabel" label="hiddenLabel" type="string"/>
        <att name="AMINOACID_TYPE" label="AMINOACID_TYPE" type="string"/>
        <att name="alias" label="alias" type="list"/>
        <att name="node.labelsize" label="node.labelsize" type="integer" value="30"/>
        <att name="node.fontSize" label="node.fontSize" type="string"/>
        <att name="node.shape" label="node.shape" type="string" value="TRIANGLE"/>
        <att name="Status" label="Status" type="string"/>
        <att name="canonicalName" label="canonicalName" type="string" value="L-2,3,4,5-tetrahydrodipicolinate"/>
        <att name="node.label" label="node.label" type="string" value="L-2,3,4,5-tetrahydrodipicolinate"/>
        <att name="Compound_CommonName" label="Compound_CommonName" type="string" value="L-2,3,4,5-tetrahydrodipicolinate"/>
        <att name="node.labelPosition" label="node.labelPosition" type="string"/>
        <graphics w="15.0" h="15.0" width="1" outline="#000000" fill="#ffffff" y="-52.11885070800781" x="-4647.9150390625" type="triangle">
            <att name="cytoscapeNodeGraphicsAttributes">
                <att name="nodeTransparency" value="1.0"/>
                <att name="nodeLabelFont" value="Default-0-12"/>
                <att name="borderLineType" value="solid"/>
            </att>
        </graphics>
    </node>
    <node label="2-oxobutanoate" id="-147">
        <att name="node.fillColor" label="node.fillColor" type="string"/>
        <att name="hiddenLabel" label="hiddenLabel" type="string"/>
        <att name="AMINOACID_TYPE" label="AMINOACID_TYPE" type="string"/>
        <att name="alias" label="alias" type="list"/>
        <att name="node.labelsize" label="node.labelsize" type="integer" value="30"/>
        <att name="node.fontSize" label="node.fontSize" type="string"/>
        <att name="node.shape" label="node.shape" type="string" value="TRIANGLE"/>
        <att name="Status" label="Status" type="string"/>
        <att name="canonicalName" label="canonicalName" type="string" value="2-oxobutanoate"/>
        <att name="node.label" label="node.label" type="string" value="2-oxobutanoate"/>
        <att name="Compound_CommonName" label="Compound_CommonName" type="string" value="2-oxobutanoate"/>
        <att name="node.labelPosition" label="node.labelPosition" type="string"/>
        <graphics w="15.0" h="15.0" width="1" outline="#000000" fill="#ffffff" y="4067.5927734375" x="-6807.7109375" type="triangle">
            <att name="cytoscapeNodeGraphicsAttributes">
                <att name="nodeTransparency" value="1.0"/>
                <att name="nodeLabelFont" value="Default-0-12"/>
                <att name="borderLineType" value="solid"/>
            </att>
        </graphics>
    </node>
    <node label="CYSTATHIONINE-BETA-SYNTHASE-RXN" id="-146">
        <att name="node.fillColor" label="node.fillColor" type="string" value="other"/>
        <att name="hiddenLabel" label="hiddenLabel" type="string"/>
        <att name="AMINOACID_TYPE" label="AMINOACID_TYPE" type="string"/>
        <att name="alias" label="alias" type="list">
            <att type="string" value="CYSTATHIONINE-BETA-SYNTHASE-RXN"/>
        </att>
        <att name="node.labelsize" label="node.labelsize" type="integer" value="50"/>
        <att name="node.fontSize" label="node.fontSize" type="string"/>
        <att name="node.shape" label="node.shape" type="string" value="ELLIPSE"/>
        <att name="Status" label="Status" type="string"/>
        <att name="canonicalName" label="canonicalName" type="string" value="CYSTATHIONINE-BETA-SYNTHASE-RXN"/>
        <att name="node.label" label="node.label" type="string" value="4.2.1.22"/>
        <att name="Compound_CommonName" label="Compound_CommonName" type="string" value="CYSTATHIONINE-BETA-SYNTHASE-RXN"/>
        <att name="node.labelPosition" label="node.labelPosition" type="string"/>
        <graphics w="80.0" h="80.0" width="1" outline="#000000" fill="#6699ff" y="4319.54833984375" x="-3595.539794921875" type="ellipse">
            <att name="cytoscapeNodeGraphicsAttributes">
                <att name="nodeTransparency" value="1.0"/>
                <att name="nodeLabelFont" value="Default-0-12"/>
                <att name="borderLineType" value="solid"/>
            </att>
        </graphics>
    </node>
    <node label="3-ISOPROPYLMALISOM-RXN" id="-145">
        <att name="node.fillColor" label="node.fillColor" type="string" value="eco"/>
        <att name="hiddenLabel" label="hiddenLabel" type="string"/>
        <att name="AMINOACID_TYPE" label="AMINOACID_TYPE" type="string"/>
        <att name="alias" label="alias" type="list">
            <att type="string" value="3-ISOPROPYLMALISOM-RXN"/>
        </att>
        <att name="node.labelsize" label="node.labelsize" type="integer" value="50"/>
        <att name="node.fontSize" label="node.fontSize" type="string"/>
        <att name="node.shape" label="node.shape" type="string" value="ELLIPSE"/>
        <att name="Status" label="Status" type="string"/>
        <att name="canonicalName" label="canonicalName" type="string" value="3-ISOPROPYLMALISOM-RXN"/>
        <att name="node.label" label="node.label" type="string" value="4.2.1.33"/>
        <att name="Compound_CommonName" label="Compound_CommonName" type="string" value="3-ISOPROPYLMALISOM-RXN"/>
        <att name="node.labelPosition" label="node.labelPosition" type="string"/>
        <graphics w="60.0" h="60.0" width="1" outline="#000000" fill="#33ff33" y="4261.8271484375" x="-4820.00537109375" type="ellipse">
            <att name="cytoscapeNodeGraphicsAttributes">
                <att name="nodeTransparency" value="1.0"/>
                <att name="nodeLabelFont" value="Default-0-12"/>
                <att name="borderLineType" value="solid"/>
            </att>
        </graphics>
    </node>
    <node label="GLUTKIN-RXN" id="-144">
        <att name="node.fillColor" label="node.fillColor" type="string" value="eco"/>
        <att name="hiddenLabel" label="hiddenLabel" type="string"/>
        <att name="AMINOACID_TYPE" label="AMINOACID_TYPE" type="string"/>
        <att name="alias" label="alias" type="list">
            <att type="string" value="GLUTKIN-RXN"/>
        </att>
        <att name="node.labelsize" label="node.labelsize" type="integer" value="50"/>
        <att name="node.fontSize" label="node.fontSize" type="string"/>
        <att name="node.shape" label="node.shape" type="string" value="ELLIPSE"/>
        <att name="Status" label="Status" type="string"/>
        <att name="canonicalName" label="canonicalName" type="string" value="GLUTKIN-RXN"/>
        <att name="node.label" label="node.label" type="string" value="2.7.2.11"/>
        <att name="Compound_CommonName" label="Compound_CommonName" type="string" value="GLUTKIN-RXN"/>
        <att name="node.labelPosition" label="node.labelPosition" type="string"/>
        <graphics w="50.0" h="50.0" width="1" outline="#000000" fill="#33ff33" y="-351.0079040527344" x="-7817.671875" type="ellipse">
            <att name="cytoscapeNodeGraphicsAttributes">
                <att name="nodeTransparency" value="1.0"/>
                <att name="nodeLabelFont" value="Default-0-12"/>
                <att name="borderLineType" value="solid"/>
            </att>
        </graphics>
    </node>
    <node label="RXN0-5114" id="-143">
        <att name="node.fillColor" label="node.fillColor" type="string" value="other"/>
        <att name="hiddenLabel" label="hiddenLabel" type="string"/>
        <att name="AMINOACID_TYPE" label="AMINOACID_TYPE" type="string"/>
        <att name="alias" label="alias" type="list">
            <att type="string" value="RXN0-5114"/>
        </att>
        <att name="node.labelsize" label="node.labelsize" type="integer" value="50"/>
        <att name="node.fontSize" label="node.fontSize" type="string"/>
        <att name="node.shape" label="node.shape" type="string" value="ELLIPSE"/>
        <att name="Status" label="Status" type="string"/>
        <att name="canonicalName" label="canonicalName" type="string" value="RXN0-5114"/>
        <att name="node.label" label="node.label" type="string" value="3.1.3.3"/>
        <att name="Compound_CommonName" label="Compound_CommonName" type="string" value="RXN0-5114"/>
        <att name="node.labelPosition" label="node.labelPosition" type="string"/>
        <graphics w="50.0" h="50.0" width="1" outline="#000000" fill="#6699ff" y="3942.26806640625" x="-4136.443359375" type="ellipse">
            <att name="cytoscapeNodeGraphicsAttributes">
                <att name="nodeTransparency" value="1.0"/>
                <att name="nodeLabelFont" value="Default-0-12"/>
                <att name="borderLineType" value="solid"/>
            </att>
        </graphics>
    </node>
    <node label="THREDEHYD-RXN(E_coli_K12_type_2)" id="-142">
        <att name="node.fillColor" label="node.fillColor" type="string" value="eco"/>
        <att name="hiddenLabel" label="hiddenLabel" type="string"/>
        <att name="AMINOACID_TYPE" label="AMINOACID_TYPE" type="string"/>
        <att name="alias" label="alias" type="list">
            <att type="string" value="THREDEHYD-RXN(E_coli_K12_type_2)"/>
        </att>
        <att name="node.labelsize" label="node.labelsize" type="integer" value="50"/>
        <att name="node.fontSize" label="node.fontSize" type="string"/>
        <att name="node.shape" label="node.shape" type="string" value="ELLIPSE"/>
        <att name="Status" label="Status" type="string"/>
        <att name="canonicalName" label="canonicalName" type="string" value="THREDEHYD-RXN(E_coli_K12_type_2)"/>
        <att name="node.label" label="node.label" type="string" value="4.3.1.19(Eco_2)"/>
        <att name="Compound_CommonName" label="Compound_CommonName" type="string"/>
        <att name="node.labelPosition" label="node.labelPosition" type="string"/>
        <graphics w="50.0" h="50.0" width="1" outline="#000000" fill="#33ff33" y="4036.46826171875" x="-7665.7607421875" type="ellipse">
            <att name="cytoscapeNodeGraphicsAttributes">
                <att name="nodeTransparency" value="1.0"/>
                <att name="nodeLabelFont" value="Default-0-12"/>
                <att name="borderLineType" value="solid"/>
            </att>
        </graphics>
    </node>
    <node label="ANTHRANSYN-RXN" id="-141">
        <att name="node.fillColor" label="node.fillColor" type="string" value="eco"/>
        <att name="hiddenLabel" label="hiddenLabel" type="string"/>
        <att name="AMINOACID_TYPE" label="AMINOACID_TYPE" type="string"/>
        <att name="alias" label="alias" type="list">
            <att type="string" value="ANTHRANSYN-RXN"/>
        </att>
        <att name="node.labelsize" label="node.labelsize" type="integer" value="50"/>
        <att name="node.fontSize" label="node.fontSize" type="string"/>
        <att name="node.shape" label="node.shape" type="string" value="ELLIPSE"/>
        <att name="Status" label="Status" type="string"/>
        <att name="canonicalName" label="canonicalName" type="string" value="ANTHRANSYN-RXN"/>
        <att name="node.label" label="node.label" type="string" value="4.1.3.27"/>
        <att name="Compound_CommonName" label="Compound_CommonName" type="string" value="ANTHRANSYN-RXN"/>
        <att name="node.labelPosition" label="node.labelPosition" type="string"/>
        <graphics w="70.0" h="70.0" width="1" outline="#000000" fill="#33ff33" y="1891.85888671875" x="-7781.73095703125" type="ellipse">
            <att name="cytoscapeNodeGraphicsAttributes">
                <att name="nodeTransparency" value="1.0"/>
                <att name="nodeLabelFont" value="Default-0-12"/>
                <att name="borderLineType" value="solid"/>
            </att>
        </graphics>
    </node>
    <node label="N2-acetyl-L-Lysine" id="-140">
        <att name="node.fillColor" label="node.fillColor" type="string"/>
        <att name="hiddenLabel" label="hiddenLabel" type="string"/>
        <att name="AMINOACID_TYPE" label="AMINOACID_TYPE" type="string"/>
        <att name="alias" label="alias" type="list"/>
        <att name="node.labelsize" label="node.labelsize" type="integer" value="30"/>
        <att name="node.fontSize" label="node.fontSize" type="string"/>
        <att name="node.shape" label="node.shape" type="string" value="TRIANGLE"/>
        <att name="Status" label="Status" type="string"/>
        <att name="canonicalName" label="canonicalName" type="string" value="N2-acetyl-L-Lysine"/>
        <att name="node.label" label="node.label" type="string" value="N2-acetyl-L-Lysine"/>
        <att name="Compound_CommonName" label="Compound_CommonName" type="string" value="N2-acetyl-L-Lysine"/>
        <att name="node.labelPosition" label="node.labelPosition" type="string"/>
        <graphics w="15.0" h="15.0" width="1" outline="#000000" fill="#ffffff" y="812.8211669921875" x="-3096.00146484375" type="triangle">
            <att name="cytoscapeNodeGraphicsAttributes">
                <att name="nodeTransparency" value="1.0"/>
                <att name="nodeLabelFont" value="Default-0-12"/>
                <att name="borderLineType" value="solid"/>
            </att>
        </graphics>
    </node>
    <node label="L-tryptophan" id="-139">
        <att name="node.fillColor" label="node.fillColor" type="string" value="AA"/>
        <att name="hiddenLabel" label="hiddenLabel" type="string"/>
        <att name="AMINOACID_TYPE" label="AMINOACID_TYPE" type="string" value="NON_POLAR"/>
        <att name="alias" label="alias" type="list"/>
        <att name="node.labelsize" label="node.labelsize" type="integer" value="50"/>
        <att name="node.fontSize" label="node.fontSize" type="string"/>
        <att name="node.shape" label="node.shape" type="string" value="TRIANGLE"/>
        <att name="Status" label="Status" type="string"/>
        <att name="canonicalName" label="canonicalName" type="string" value="L-tryptophan"/>
        <att name="node.label" label="node.label" type="string" value="L-tryptophan"/>
        <att name="Compound_CommonName" label="Compound_CommonName" type="string" value="L-tryptophan"/>
        <att name="node.labelPosition" label="node.labelPosition" type="string"/>
        <graphics w="50.0" h="50.0" width="1" outline="#000000" fill="#ff3333" y="3352.1708984375" x="-7489.82470703125" type="triangle">
            <att name="cytoscapeNodeGraphicsAttributes">
                <att name="nodeTransparency" value="1.0"/>
                <att name="nodeLabelFont" value="Default-0-12"/>
                <att name="borderLineType" value="solid"/>
            </att>
        </graphics>
    </node>
    <node label="D-alanine" id="-138">
        <att name="node.fillColor" label="node.fillColor" type="string"/>
        <att name="hiddenLabel" label="hiddenLabel" type="string"/>
        <att name="AMINOACID_TYPE" label="AMINOACID_TYPE" type="string"/>
        <att name="alias" label="alias" type="list"/>
        <att name="node.labelsize" label="node.labelsize" type="integer" value="30"/>
        <att name="node.fontSize" label="node.fontSize" type="string"/>
        <att name="node.shape" label="node.shape" type="string" value="TRIANGLE"/>
        <att name="Status" label="Status" type="string"/>
        <att name="canonicalName" label="canonicalName" type="string" value="D-alanine"/>
        <att name="node.label" label="node.label" type="string" value="D-alanine"/>
        <att name="Compound_CommonName" label="Compound_CommonName" type="string" value="D-alanine"/>
        <att name="node.labelPosition" label="node.labelPosition" type="string"/>
        <graphics w="15.0" h="15.0" width="1" outline="#000000" fill="#ffffff" y="5048.83154296875" x="-3152.402099609375" type="triangle">
            <att name="cytoscapeNodeGraphicsAttributes">
                <att name="nodeTransparency" value="1.0"/>
                <att name="nodeLabelFont" value="Default-0-12"/>
                <att name="borderLineType" value="solid"/>
            </att>
        </graphics>
    </node>
    <node label="ACETYLORNTRANSAM-RXN" id="-137">
        <att name="node.fillColor" label="node.fillColor" type="string" value="eco"/>
        <att name="hiddenLabel" label="hiddenLabel" type="string"/>
        <att name="AMINOACID_TYPE" label="AMINOACID_TYPE" type="string"/>
        <att name="alias" label="alias" type="list">
            <att type="string" value="ACETYLORNTRANSAM-RXN"/>
        </att>
        <att name="node.labelsize" label="node.labelsize" type="integer" value="50"/>
        <att name="node.fontSize" label="node.fontSize" type="string"/>
        <att name="node.shape" label="node.shape" type="string" value="ELLIPSE"/>
        <att name="Status" label="Status" type="string"/>
        <att name="canonicalName" label="canonicalName" type="string" value="ACETYLORNTRANSAM-RXN"/>
        <att name="node.label" label="node.label" type="string" value="2.6.1.11"/>
        <att name="Compound_CommonName" label="Compound_CommonName" type="string" value="ACETYLORNTRANSAM-RXN"/>
        <att name="node.labelPosition" label="node.labelPosition" type="string"/>
        <graphics w="60.0" h="60.0" width="1" outline="#000000" fill="#33ff33" y="-766.2788696289062" x="-6431.8427734375" type="ellipse">
            <att name="cytoscapeNodeGraphicsAttributes">
                <att name="nodeTransparency" value="1.0"/>
                <att name="nodeLabelFont" value="Default-0-12"/>
                <att name="borderLineType" value="solid"/>
            </att>
        </graphics>
    </node>
    <node label="ATPPHOSPHORIBOSYLTRANS-RXN" id="-136">
        <att name="node.fillColor" label="node.fillColor" type="string" value="eco"/>
        <att name="hiddenLabel" label="hiddenLabel" type="string"/>
        <att name="AMINOACID_TYPE" label="AMINOACID_TYPE" type="string"/>
        <att name="alias" label="alias" type="list">
            <att type="string" value="ATPPHOSPHORIBOSYLTRANS-RXN"/>
        </att>
        <att name="node.labelsize" label="node.labelsize" type="integer" value="50"/>
        <att name="node.fontSize" label="node.fontSize" type="string"/>
        <att name="node.shape" label="node.shape" type="string" value="ELLIPSE"/>
        <att name="Status" label="Status" type="string"/>
        <att name="canonicalName" label="canonicalName" type="string" value="ATPPHOSPHORIBOSYLTRANS-RXN"/>
        <att name="node.label" label="node.label" type="string" value="2.4.2.17"/>
        <att name="Compound_CommonName" label="Compound_CommonName" type="string" value="ATPPHOSPHORIBOSYLTRANS-RXN"/>
        <att name="node.labelPosition" label="node.labelPosition" type="string"/>
        <graphics w="60.0" h="60.0" width="1" outline="#000000" fill="#33ff33" y="2260.8369140625" x="-8018.9609375" type="ellipse">
            <att name="cytoscapeNodeGraphicsAttributes">
                <att name="nodeTransparency" value="1.0"/>
                <att name="nodeLabelFont" value="Default-0-12"/>
                <att name="borderLineType" value="solid"/>
            </att>
        </graphics>
    </node>
    <node label="TRYPTOPHAN-AMINOTRANSFERASE-RXN" id="-135">
        <att name="node.fillColor" label="node.fillColor" type="string" value="other"/>
        <att name="hiddenLabel" label="hiddenLabel" type="string"/>
        <att name="AMINOACID_TYPE" label="AMINOACID_TYPE" type="string"/>
        <att name="alias" label="alias" type="list">
            <att type="string" value="TRYPTOPHAN-AMINOTRANSFERASE-RXN"/>
        </att>
        <att name="node.labelsize" label="node.labelsize" type="integer" value="50"/>
        <att name="node.fontSize" label="node.fontSize" type="string"/>
        <att name="node.shape" label="node.shape" type="string" value="ELLIPSE"/>
        <att name="Status" label="Status" type="string"/>
        <att name="canonicalName" label="canonicalName" type="string" value="TRYPTOPHAN-AMINOTRANSFERASE-RXN"/>
        <att name="node.label" label="node.label" type="string" value="2.6.1.27"/>
        <att name="Compound_CommonName" label="Compound_CommonName" type="string" value="TRYPTOPHAN-AMINOTRANSFERASE-RXN"/>
        <att name="node.labelPosition" label="node.labelPosition" type="string"/>
        <graphics w="40.0" h="40.0" width="1" outline="#000000" fill="#6699ff" y="1567.9615478515625" x="-5661.90380859375" type="ellipse">
            <att name="cytoscapeNodeGraphicsAttributes">
                <att name="nodeTransparency" value="1.0"/>
                <att name="nodeLabelFont" value="Default-0-12"/>
                <att name="borderLineType" value="solid"/>
            </att>
        </graphics>
    </node>
    <node label="imidazole_acetol-phosphate" id="-134">
        <att name="node.fillColor" label="node.fillColor" type="string"/>
        <att name="hiddenLabel" label="hiddenLabel" type="string"/>
        <att name="AMINOACID_TYPE" label="AMINOACID_TYPE" type="string"/>
        <att name="alias" label="alias" type="list"/>
        <att name="node.labelsize" label="node.labelsize" type="integer" value="30"/>
        <att name="node.fontSize" label="node.fontSize" type="string"/>
        <att name="node.shape" label="node.shape" type="string" value="TRIANGLE"/>
        <att name="Status" label="Status" type="string"/>
        <att name="canonicalName" label="canonicalName" type="string" value="imidazole_acetol-phosphate"/>
        <att name="node.label" label="node.label" type="string" value="imidazole_acetol-phosphate"/>
        <att name="Compound_CommonName" label="Compound_CommonName" type="string" value="imidazole_acetol-phosphate"/>
        <att name="node.labelPosition" label="node.labelPosition" type="string" value="N,S,c,0,0"/>
        <graphics w="15.0" h="15.0" width="1" outline="#000000" fill="#ffffff" y="3357.371337890625" x="-8018.9609375" type="triangle">
            <att name="cytoscapeNodeGraphicsAttributes">
                <att name="nodeTransparency" value="1.0"/>
                <att name="nodeLabelFont" value="Default-0-12"/>
                <att name="borderLineType" value="solid"/>
            </att>
        </graphics>
    </node>
    <node label="ASNSYNA-RXN(E_coli_K12_type_2)" id="-133">
        <att name="node.fillColor" label="node.fillColor" type="string" value="eco"/>
        <att name="hiddenLabel" label="hiddenLabel" type="string"/>
        <att name="AMINOACID_TYPE" label="AMINOACID_TYPE" type="string"/>
        <att name="alias" label="alias" type="list">
            <att type="string" value="ASNSYNA-RXN(E_coli_K12_type_2)"/>
        </att>
        <att name="node.labelsize" label="node.labelsize" type="integer" value="50"/>
        <att name="node.fontSize" label="node.fontSize" type="string"/>
        <att name="node.shape" label="node.shape" type="string" value="ELLIPSE"/>
        <att name="Status" label="Status" type="string"/>
        <att name="canonicalName" label="canonicalName" type="string" value="ASNSYNA-RXN(Eco_AsnB)"/>
        <att name="node.label" label="node.label" type="string" value="6.3.1.1(Eco_AsnB)"/>
        <att name="Compound_CommonName" label="Compound_CommonName" type="string"/>
        <att name="node.labelPosition" label="node.labelPosition" type="string"/>
        <graphics w="50.0" h="50.0" width="1" outline="#000000" fill="#33ff33" y="3647.9013671875" x="-5312.26318359375" type="ellipse">
            <att name="cytoscapeNodeGraphicsAttributes">
                <att name="nodeTransparency" value="1.0"/>
                <att name="nodeLabelFont" value="Default-0-12"/>
                <att name="borderLineType" value="solid"/>
            </att>
        </graphics>
    </node>
    <node label="3-deoxy-D-arabino-heptulosonate-7-phosphate" id="-132">
        <att name="node.fillColor" label="node.fillColor" type="string"/>
        <att name="hiddenLabel" label="hiddenLabel" type="string"/>
        <att name="AMINOACID_TYPE" label="AMINOACID_TYPE" type="string"/>
        <att name="alias" label="alias" type="list"/>
        <att name="node.labelsize" label="node.labelsize" type="integer" value="30"/>
        <att name="node.fontSize" label="node.fontSize" type="string"/>
        <att name="node.shape" label="node.shape" type="string" value="TRIANGLE"/>
        <att name="Status" label="Status" type="string"/>
        <att name="canonicalName" label="canonicalName" type="string" value="3-deoxy-D-arabino-heptulosonate-7-phosphate"/>
        <att name="node.label" label="node.label" type="string" value="3-deoxy-D-arabino-heptulosonate-7-phosphate"/>
        <att name="Compound_CommonName" label="Compound_CommonName" type="string" value="3-deoxy-D-arabino-heptulosonate-7-phosphate"/>
        <att name="node.labelPosition" label="node.labelPosition" type="string" value="E,W,c,0,0"/>
        <graphics w="15.0" h="15.0" width="1" outline="#000000" fill="#ffffff" y="642.7366943359375" x="-7659.68310546875" type="triangle">
            <att name="cytoscapeNodeGraphicsAttributes">
                <att name="nodeTransparency" value="1.0"/>
                <att name="nodeLabelFont" value="Default-0-12"/>
                <att name="borderLineType" value="solid"/>
            </att>
        </graphics>
    </node>
    <node label="(R)-2-METHYLMALATE-DEHYDRATASE-RXN" id="-131">
        <att name="node.fillColor" label="node.fillColor" type="string" value="other"/>
        <att name="hiddenLabel" label="hiddenLabel" type="string"/>
        <att name="AMINOACID_TYPE" label="AMINOACID_TYPE" type="string"/>
        <att name="alias" label="alias" type="list">
            <att type="string" value="(R)-2-METHYLMALATE-DEHYDRATASE-RXN"/>
        </att>
        <att name="node.labelsize" label="node.labelsize" type="integer" value="50"/>
        <att name="node.fontSize" label="node.fontSize" type="string"/>
        <att name="node.shape" label="node.shape" type="string" value="ELLIPSE"/>
        <att name="Status" label="Status" type="string"/>
        <att name="canonicalName" label="canonicalName" type="string" value="(R)-2-METHYLMALATE-DEHYDRATASE-RXN"/>
        <att name="node.label" label="node.label" type="string" value="4.2.1.35"/>
        <att name="Compound_CommonName" label="Compound_CommonName" type="string" value="(R)-2-METHYLMALATE-DEHYDRATASE-RXN"/>
        <att name="node.labelPosition" label="node.labelPosition" type="string"/>
        <graphics w="70.0" h="70.0" width="1" outline="#000000" fill="#6699ff" y="3555.38671875" x="-6285.9453125" type="ellipse">
            <att name="cytoscapeNodeGraphicsAttributes">
                <att name="nodeTransparency" value="1.0"/>
                <att name="nodeLabelFont" value="Default-0-12"/>
                <att name="borderLineType" value="solid"/>
            </att>
        </graphics>
    </node>
    <node label="2.1.3.9-RXN" id="-130">
        <att name="node.fillColor" label="node.fillColor" type="string" value="other"/>
        <att name="hiddenLabel" label="hiddenLabel" type="string"/>
        <att name="AMINOACID_TYPE" label="AMINOACID_TYPE" type="string"/>
        <att name="alias" label="alias" type="list">
            <att type="string" value="2.1.3.9-RXN"/>
        </att>
        <att name="node.labelsize" label="node.labelsize" type="integer" value="50"/>
        <att name="node.fontSize" label="node.fontSize" type="string"/>
        <att name="node.shape" label="node.shape" type="string" value="ELLIPSE"/>
        <att name="Status" label="Status" type="string"/>
        <att name="canonicalName" label="canonicalName" type="string" value="2.1.3.9-RXN"/>
        <att name="node.label" label="node.label" type="string" value="2.1.3.9"/>
        <att name="Compound_CommonName" label="Compound_CommonName" type="string" value="2.1.3.9-RXN"/>
        <att name="node.labelPosition" label="node.labelPosition" type="string"/>
        <graphics w="80.0" h="80.0" width="1" outline="#000000" fill="#6699ff" y="-297.2288818359375" x="-5233.40576171875" type="ellipse">
            <att name="cytoscapeNodeGraphicsAttributes">
                <att name="nodeTransparency" value="1.0"/>
                <att name="nodeLabelFont" value="Default-0-12"/>
                <att name="borderLineType" value="solid"/>
            </att>
        </graphics>
    </node>
    <node label="PROPKIN-RXN" id="-129">
        <att name="node.fillColor" label="node.fillColor" type="string" value="eco"/>
        <att name="hiddenLabel" label="hiddenLabel" type="string"/>
        <att name="AMINOACID_TYPE" label="AMINOACID_TYPE" type="string"/>
        <att name="alias" label="alias" type="list">
            <att type="string" value="PROPKIN-RXN"/>
        </att>
        <att name="node.labelsize" label="node.labelsize" type="integer" value="50"/>
        <att name="node.fontSize" label="node.fontSize" type="string"/>
        <att name="node.shape" label="node.shape" type="string" value="ELLIPSE"/>
        <att name="Status" label="Status" type="string"/>
        <att name="canonicalName" label="canonicalName" type="string" value="PROPKIN-RXN"/>
        <att name="node.label" label="node.label" type="string" value="2.7.2.15"/>
        <att name="Compound_CommonName" label="Compound_CommonName" type="string" value="PROPKIN-RXN"/>
        <att name="node.labelPosition" label="node.labelPosition" type="string"/>
        <graphics w="20.0" h="20.0" width="1" outline="#000000" fill="#33ff33" y="3558.14404296875" x="-6661.89208984375" type="ellipse">
            <att name="cytoscapeNodeGraphicsAttributes">
                <att name="nodeTransparency" value="1.0"/>
                <att name="nodeLabelFont" value="Default-0-12"/>
                <att name="borderLineType" value="solid"/>
            </att>
        </graphics>
    </node>
    <node label="HOMOSERDEHYDROG-RXN" id="-128">
        <att name="node.fillColor" label="node.fillColor" type="string" value="eco"/>
        <att name="hiddenLabel" label="hiddenLabel" type="string"/>
        <att name="AMINOACID_TYPE" label="AMINOACID_TYPE" type="string"/>
        <att name="alias" label="alias" type="list">
            <att type="string" value="HOMOSERDEHYDROG-RXN"/>
        </att>
        <att name="node.labelsize" label="node.labelsize" type="integer" value="50"/>
        <att name="node.fontSize" label="node.fontSize" type="string"/>
        <att name="node.shape" label="node.shape" type="string" value="ELLIPSE"/>
        <att name="Status" label="Status" type="string"/>
        <att name="canonicalName" label="canonicalName" type="string" value="HOMOSERDEHYDROG-RXN"/>
        <att name="node.label" label="node.label" type="string" value="1.1.1.3"/>
        <att name="Compound_CommonName" label="Compound_CommonName" type="string" value="HOMOSERDEHYDROG-RXN"/>
        <att name="node.labelPosition" label="node.labelPosition" type="string"/>
        <graphics w="80.0" h="80.0" width="1" outline="#000000" fill="#33ff33" y="1328.5694580078125" x="-4596.97802734375" type="ellipse">
            <att name="cytoscapeNodeGraphicsAttributes">
                <att name="nodeTransparency" value="1.0"/>
                <att name="nodeLabelFont" value="Default-0-12"/>
                <att name="borderLineType" value="solid"/>
            </att>
        </graphics>
    </node>
    <node label="beta-methyl-D-malate" id="-127">
        <att name="node.fillColor" label="node.fillColor" type="string"/>
        <att name="hiddenLabel" label="hiddenLabel" type="string"/>
        <att name="AMINOACID_TYPE" label="AMINOACID_TYPE" type="string"/>
        <att name="alias" label="alias" type="list"/>
        <att name="node.labelsize" label="node.labelsize" type="integer" value="30"/>
        <att name="node.fontSize" label="node.fontSize" type="string"/>
        <att name="node.shape" label="node.shape" type="string" value="TRIANGLE"/>
        <att name="Status" label="Status" type="string"/>
        <att name="canonicalName" label="canonicalName" type="string" value="beta-methyl-D-malate"/>
        <att name="node.label" label="node.label" type="string" value="beta-methyl-D-malate"/>
        <att name="Compound_CommonName" label="Compound_CommonName" type="string" value="beta-methyl-D-malate"/>
        <att name="node.labelPosition" label="node.labelPosition" type="string"/>
        <graphics w="15.0" h="15.0" width="1" outline="#000000" fill="#ffffff" y="3840.299072265625" x="-6285.9453125" type="triangle">
            <att name="cytoscapeNodeGraphicsAttributes">
                <att name="nodeTransparency" value="1.0"/>
                <att name="nodeLabelFont" value="Default-0-12"/>
                <att name="borderLineType" value="solid"/>
            </att>
        </graphics>
    </node>
    <node label="D-ornithine" id="-126">
        <att name="node.fillColor" label="node.fillColor" type="string"/>
        <att name="hiddenLabel" label="hiddenLabel" type="string"/>
        <att name="AMINOACID_TYPE" label="AMINOACID_TYPE" type="string"/>
        <att name="alias" label="alias" type="list"/>
        <att name="node.labelsize" label="node.labelsize" type="integer" value="30"/>
        <att name="node.fontSize" label="node.fontSize" type="string"/>
        <att name="node.shape" label="node.shape" type="string" value="TRIANGLE"/>
        <att name="Status" label="Status" type="string"/>
        <att name="canonicalName" label="canonicalName" type="string" value="D-ornithine"/>
        <att name="node.label" label="node.label" type="string" value="D-ornithine"/>
        <att name="Compound_CommonName" label="Compound_CommonName" type="string" value="D-ornithine"/>
        <att name="node.labelPosition" label="node.labelPosition" type="string"/>
        <graphics w="15.0" h="15.0" width="1" outline="#000000" fill="#ffffff" y="-473.46881103515625" x="-5911.17529296875" type="triangle">
            <att name="cytoscapeNodeGraphicsAttributes">
                <att name="nodeTransparency" value="1.0"/>
                <att name="nodeLabelFont" value="Default-0-12"/>
                <att name="borderLineType" value="solid"/>
            </att>
        </graphics>
    </node>
    <node label="BRANCHED-CHAINAMINOTRANSFERLEU-RXN(E_coli_K12_type_1)" id="-125">
        <att name="node.fillColor" label="node.fillColor" type="string" value="eco"/>
        <att name="hiddenLabel" label="hiddenLabel" type="string"/>
        <att name="AMINOACID_TYPE" label="AMINOACID_TYPE" type="string"/>
        <att name="alias" label="alias" type="list">
            <att type="string" value="BRANCHED-CHAINAMINOTRANSFERLEU-RXN(E_coli_K12_type_1)"/>
        </att>
        <att name="node.labelsize" label="node.labelsize" type="integer" value="50"/>
        <att name="node.fontSize" label="node.fontSize" type="string"/>
        <att name="node.shape" label="node.shape" type="string" value="ELLIPSE"/>
        <att name="Status" label="Status" type="string"/>
        <att name="canonicalName" label="canonicalName" type="string" value="BRANCHED-CHAINAMINOTRANSFERLEU-RXN(E_coli_K12_type_1)"/>
        <att name="node.label" label="node.label" type="string" value="2.6.1.42(Eco_TyrB)"/>
        <att name="Compound_CommonName" label="Compound_CommonName" type="string"/>
        <att name="node.labelPosition" label="node.labelPosition" type="string"/>
        <graphics w="10.0" h="10.0" width="1" outline="#000000" fill="#33ff33" y="5182.421875" x="-5053.15966796875" type="ellipse">
            <att name="cytoscapeNodeGraphicsAttributes">
                <att name="nodeTransparency" value="1.0"/>
                <att name="nodeLabelFont" value="Default-0-12"/>
                <att name="borderLineType" value="solid"/>
            </att>
        </graphics>
    </node>
    <node label="L-tyrosine" id="-124">
        <att name="node.fillColor" label="node.fillColor" type="string" value="AA"/>
        <att name="hiddenLabel" label="hiddenLabel" type="string"/>
        <att name="AMINOACID_TYPE" label="AMINOACID_TYPE" type="string" value="POLAR"/>
        <att name="alias" label="alias" type="list"/>
        <att name="node.labelsize" label="node.labelsize" type="integer" value="50"/>
        <att name="node.fontSize" label="node.fontSize" type="string"/>
        <att name="node.shape" label="node.shape" type="string" value="TRIANGLE"/>
        <att name="Status" label="Status" type="string"/>
        <att name="canonicalName" label="canonicalName" type="string" value="L-tyrosine"/>
        <att name="node.label" label="node.label" type="string" value="L-tyrosine"/>
        <att name="Compound_CommonName" label="Compound_CommonName" type="string" value="L-tyrosine"/>
        <att name="node.labelPosition" label="node.labelPosition" type="string"/>
        <graphics w="50.0" h="50.0" width="1" outline="#000000" fill="#ff3333" y="2587.940673828125" x="-6816.12060546875" type="triangle">
            <att name="cytoscapeNodeGraphicsAttributes">
                <att name="nodeTransparency" value="1.0"/>
                <att name="nodeLabelFont" value="Default-0-12"/>
                <att name="borderLineType" value="solid"/>
            </att>
        </graphics>
    </node>
    <node label="2-keto-3-methyl-valerate" id="-123">
        <att name="node.fillColor" label="node.fillColor" type="string"/>
        <att name="hiddenLabel" label="hiddenLabel" type="string"/>
        <att name="AMINOACID_TYPE" label="AMINOACID_TYPE" type="string"/>
        <att name="alias" label="alias" type="list"/>
        <att name="node.labelsize" label="node.labelsize" type="integer" value="30"/>
        <att name="node.fontSize" label="node.fontSize" type="string"/>
        <att name="node.shape" label="node.shape" type="string" value="TRIANGLE"/>
        <att name="Status" label="Status" type="string"/>
        <att name="canonicalName" label="canonicalName" type="string" value="2-keto-3-methyl-valerate"/>
        <att name="node.label" label="node.label" type="string" value="2-keto-3-methyl-valerate"/>
        <att name="Compound_CommonName" label="Compound_CommonName" type="string" value="2-keto-3-methyl-valerate"/>
        <att name="node.labelPosition" label="node.labelPosition" type="string"/>
        <graphics w="15.0" h="15.0" width="1" outline="#000000" fill="#ffffff" y="5065.34765625" x="-6807.7109375" type="triangle">
            <att name="cytoscapeNodeGraphicsAttributes">
                <att name="nodeTransparency" value="1.0"/>
                <att name="nodeLabelFont" value="Default-0-12"/>
                <att name="borderLineType" value="solid"/>
            </att>
        </graphics>
    </node>
    <node label="CHORISMATEMUT-RXN(B_subtilis_type_1)" id="-122">
        <att name="node.fillColor" label="node.fillColor" type="string" value="eco"/>
        <att name="hiddenLabel" label="hiddenLabel" type="string"/>
        <att name="AMINOACID_TYPE" label="AMINOACID_TYPE" type="string"/>
        <att name="alias" label="alias" type="list">
            <att type="string" value="CHORISMATEMUT-RXN(B_subtilis_type_1)"/>
        </att>
        <att name="node.labelsize" label="node.labelsize" type="integer" value="50"/>
        <att name="node.fontSize" label="node.fontSize" type="string"/>
        <att name="node.shape" label="node.shape" type="string" value="ELLIPSE"/>
        <att name="Status" label="Status" type="string"/>
        <att name="canonicalName" label="canonicalName" type="string" value="CHORISMATEMUT-RXN(B_subtilis_type_1)"/>
        <att name="node.label" label="node.label" type="string" value="5.4.99.5(Bsu_AroA)"/>
        <att name="Compound_CommonName" label="Compound_CommonName" type="string"/>
        <att name="node.labelPosition" label="node.labelPosition" type="string"/>
        <graphics w="10.0" h="10.0" width="1" outline="#000000" fill="#33ff33" y="1924.7396240234375" x="-5985.7392578125" type="ellipse">
            <att name="cytoscapeNodeGraphicsAttributes">
                <att name="nodeTransparency" value="1.0"/>
                <att name="nodeLabelFont" value="Default-0-12"/>
                <att name="borderLineType" value="solid"/>
            </att>
        </graphics>
    </node>
    <node label="ADENOSYLHOMOCYSTEINASE-RXN" id="-121">
        <att name="node.fillColor" label="node.fillColor" type="string" value="other"/>
        <att name="hiddenLabel" label="hiddenLabel" type="string"/>
        <att name="AMINOACID_TYPE" label="AMINOACID_TYPE" type="string"/>
        <att name="alias" label="alias" type="list">
            <att type="string" value="ADENOSYLHOMOCYSTEINASE-RXN"/>
        </att>
        <att name="node.labelsize" label="node.labelsize" type="integer" value="50"/>
        <att name="node.fontSize" label="node.fontSize" type="string"/>
        <att name="node.shape" label="node.shape" type="string" value="ELLIPSE"/>
        <att name="Status" label="Status" type="string"/>
        <att name="canonicalName" label="canonicalName" type="string" value="ADENOSYLHOMOCYSTEINASE-RXN"/>
        <att name="node.label" label="node.label" type="string" value="3.3.1.1"/>
        <att name="Compound_CommonName" label="Compound_CommonName" type="string" value="ADENOSYLHOMOCYSTEINASE-RXN"/>
        <att name="node.labelPosition" label="node.labelPosition" type="string"/>
        <graphics w="80.0" h="80.0" width="1" outline="#000000" fill="#6699ff" y="2919.572509765625" x="-3032.7099609375" type="ellipse">
            <att name="cytoscapeNodeGraphicsAttributes">
                <att name="nodeTransparency" value="1.0"/>
                <att name="nodeLabelFont" value="Default-0-12"/>
                <att name="borderLineType" value="solid"/>
            </att>
        </graphics>
    </node>
    <node label="ACETOLACTSYN-RXN(E_coli_K12_type_3)" id="-120">
        <att name="node.fillColor" label="node.fillColor" type="string" value="eco"/>
        <att name="hiddenLabel" label="hiddenLabel" type="string"/>
        <att name="AMINOACID_TYPE" label="AMINOACID_TYPE" type="string"/>
        <att name="alias" label="alias" type="list">
            <att type="string" value="ACETOLACTSYN-RXN(E_coli_K12_type_3)"/>
        </att>
        <att name="node.labelsize" label="node.labelsize" type="integer" value="50"/>
        <att name="node.fontSize" label="node.fontSize" type="string"/>
        <att name="node.shape" label="node.shape" type="string" value="ELLIPSE"/>
        <att name="Status" label="Status" type="string"/>
        <att name="canonicalName" label="canonicalName" type="string" value="ACETOLACTSYN-RXN(E_coli_K12_type_3)"/>
        <att name="node.label" label="node.label" type="string" value="2.2.1.6(Eco_IlvHI)"/>
        <att name="Compound_CommonName" label="Compound_CommonName" type="string"/>
        <att name="node.labelPosition" label="node.labelPosition" type="string"/>
        <graphics w="70.0" h="70.0" width="1" outline="#000000" fill="#33ff33" y="4222.4541015625" x="-5579.103515625" type="ellipse">
            <att name="cytoscapeNodeGraphicsAttributes">
                <att name="nodeTransparency" value="1.0"/>
                <att name="nodeLabelFont" value="Default-0-12"/>
                <att name="borderLineType" value="solid"/>
            </att>
        </graphics>
    </node>
    <node label="PREPHENATEDEHYDRAT-RXN(E_coli_K12)" id="-119">
        <att name="node.fillColor" label="node.fillColor" type="string" value="eco"/>
        <att name="hiddenLabel" label="hiddenLabel" type="string"/>
        <att name="AMINOACID_TYPE" label="AMINOACID_TYPE" type="string"/>
        <att name="alias" label="alias" type="list">
            <att type="string" value="PREPHENATEDEHYDRAT-RXN(E_coli_K12)"/>
        </att>
        <att name="node.labelsize" label="node.labelsize" type="integer" value="50"/>
        <att name="node.fontSize" label="node.fontSize" type="string"/>
        <att name="node.shape" label="node.shape" type="string" value="ELLIPSE"/>
        <att name="Status" label="Status" type="string"/>
        <att name="canonicalName" label="canonicalName" type="string" value="PREPHENATEDEHYDRAT-RXN(E_coli_K12)"/>
        <att name="node.label" label="node.label" type="string" value="4.2.1.51(Eco)"/>
        <att name="Compound_CommonName" label="Compound_CommonName" type="string"/>
        <att name="node.labelPosition" label="node.labelPosition" type="string"/>
        <graphics w="70.0" h="70.0" width="1" outline="#000000" fill="#33ff33" y="2023.921630859375" x="-5359.9462890625" type="ellipse">
            <att name="cytoscapeNodeGraphicsAttributes">
                <att name="nodeTransparency" value="1.0"/>
                <att name="nodeLabelFont" value="Default-0-12"/>
                <att name="borderLineType" value="solid"/>
            </att>
        </graphics>
    </node>
    <node label="PREPHENATEDEHYDRAT-RXN(B_subtilis)" id="-118">
        <att name="node.fillColor" label="node.fillColor" type="string" value="other"/>
        <att name="hiddenLabel" label="hiddenLabel" type="string"/>
        <att name="AMINOACID_TYPE" label="AMINOACID_TYPE" type="string"/>
        <att name="alias" label="alias" type="list">
            <att type="string" value="PREPHENATEDEHYDRAT-RXN(B_subtilis)"/>
        </att>
        <att name="node.labelsize" label="node.labelsize" type="integer" value="50"/>
        <att name="node.fontSize" label="node.fontSize" type="string"/>
        <att name="node.shape" label="node.shape" type="string" value="ELLIPSE"/>
        <att name="Status" label="Status" type="string"/>
        <att name="canonicalName" label="canonicalName" type="string" value="PREPHENATEDEHYDRAT-RXN(B_subtilis)"/>
        <att name="node.label" label="node.label" type="string" value="4.2.1.51(Bsu)"/>
        <att name="Compound_CommonName" label="Compound_CommonName" type="string"/>
        <att name="node.labelPosition" label="node.labelPosition" type="string"/>
        <graphics w="70.0" h="70.0" width="1" outline="#000000" fill="#6699ff" y="2126.71923828125" x="-5792.73193359375" type="ellipse">
            <att name="cytoscapeNodeGraphicsAttributes">
                <att name="nodeTransparency" value="1.0"/>
                <att name="nodeLabelFont" value="Default-0-12"/>
                <att name="borderLineType" value="solid"/>
            </att>
        </graphics>
    </node>
    <node label="D-glyceraldehyde-3-phosphate" id="-117">
        <att name="node.fillColor" label="node.fillColor" type="string"/>
        <att name="hiddenLabel" label="hiddenLabel" type="string"/>
        <att name="AMINOACID_TYPE" label="AMINOACID_TYPE" type="string"/>
        <att name="alias" label="alias" type="list"/>
        <att name="node.labelsize" label="node.labelsize" type="integer" value="30"/>
        <att name="node.fontSize" label="node.fontSize" type="string"/>
        <att name="node.shape" label="node.shape" type="string" value="TRIANGLE"/>
        <att name="Status" label="Status" type="string"/>
        <att name="canonicalName" label="canonicalName" type="string" value="D-glyceraldehyde-3-phosphate"/>
        <att name="node.label" label="node.label" type="string" value="D-glyceraldehyde-3-phosphate"/>
        <att name="Compound_CommonName" label="Compound_CommonName" type="string" value="D-glyceraldehyde-3-phosphate"/>
        <att name="node.labelPosition" label="node.labelPosition" type="string"/>
        <graphics w="15.0" h="15.0" width="1" outline="#000000" fill="#ffffff" y="3031.35791015625" x="-7183.865234375" type="triangle">
            <att name="cytoscapeNodeGraphicsAttributes">
                <att name="nodeTransparency" value="1.0"/>
                <att name="nodeLabelFont" value="Default-0-12"/>
                <att name="borderLineType" value="solid"/>
            </att>
        </graphics>
    </node>
    <node label="oxaloacetate" id="-116">
        <att name="node.fillColor" label="node.fillColor" type="string"/>
        <att name="hiddenLabel" label="hiddenLabel" type="string"/>
        <att name="AMINOACID_TYPE" label="AMINOACID_TYPE" type="string"/>
        <att name="alias" label="alias" type="list"/>
        <att name="node.labelsize" label="node.labelsize" type="integer" value="30"/>
        <att name="node.fontSize" label="node.fontSize" type="string"/>
        <att name="node.shape" label="node.shape" type="string" value="TRIANGLE"/>
        <att name="Status" label="Status" type="string"/>
        <att name="canonicalName" label="canonicalName" type="string" value="oxaloacetate"/>
        <att name="node.label" label="node.label" type="string" value="oxaloacetate"/>
        <att name="Compound_CommonName" label="Compound_CommonName" type="string" value="oxaloacetate"/>
        <att name="node.labelPosition" label="node.labelPosition" type="string"/>
        <graphics w="15.0" h="15.0" width="1" outline="#000000" fill="#ffffff" y="2865.846435546875" x="-4769.58935546875" type="triangle">
            <att name="cytoscapeNodeGraphicsAttributes">
                <att name="nodeTransparency" value="1.0"/>
                <att name="nodeLabelFont" value="Default-0-12"/>
                <att name="borderLineType" value="solid"/>
            </att>
        </graphics>
    </node>
    <node label="RXN0-2382" id="-115">
        <att name="node.fillColor" label="node.fillColor" type="string" value="eco"/>
        <att name="hiddenLabel" label="hiddenLabel" type="string"/>
        <att name="AMINOACID_TYPE" label="AMINOACID_TYPE" type="string"/>
        <att name="alias" label="alias" type="list">
            <att type="string" value="RXN0-2382"/>
        </att>
        <att name="node.labelsize" label="node.labelsize" type="integer" value="50"/>
        <att name="node.fontSize" label="node.fontSize" type="string"/>
        <att name="node.shape" label="node.shape" type="string" value="ELLIPSE"/>
        <att name="Status" label="Status" type="string"/>
        <att name="canonicalName" label="canonicalName" type="string" value="RXN0-2382"/>
        <att name="node.label" label="node.label" type="string" value="4.2.1.20"/>
        <att name="Compound_CommonName" label="Compound_CommonName" type="string" value="RXN0-2382"/>
        <att name="node.labelPosition" label="node.labelPosition" type="string"/>
        <graphics w="70.0" h="70.0" width="1" outline="#000000" fill="#33ff33" y="3212.390380859375" x="-7489.82470703125" type="ellipse">
            <att name="cytoscapeNodeGraphicsAttributes">
                <att name="nodeTransparency" value="1.0"/>
                <att name="nodeLabelFont" value="Default-0-12"/>
                <att name="borderLineType" value="solid"/>
            </att>
        </graphics>
    </node>
    <node label="N-ACETYLDIAMINOPIMELATE-DEACETYLASE-RXN" id="-114">
        <att name="node.fillColor" label="node.fillColor" type="string" value="other"/>
        <att name="hiddenLabel" label="hiddenLabel" type="string"/>
        <att name="AMINOACID_TYPE" label="AMINOACID_TYPE" type="string"/>
        <att name="alias" label="alias" type="list">
            <att type="string" value="N-ACETYLDIAMINOPIMELATE-DEACETYLASE-RXN"/>
        </att>
        <att name="node.labelsize" label="node.labelsize" type="integer" value="50"/>
        <att name="node.fontSize" label="node.fontSize" type="string"/>
        <att name="node.shape" label="node.shape" type="string" value="ELLIPSE"/>
        <att name="Status" label="Status" type="string"/>
        <att name="canonicalName" label="canonicalName" type="string" value="N-ACETYLDIAMINOPIMELATE-DEACETYLASE-RXN"/>
        <att name="node.label" label="node.label" type="string" value="3.5.1.47"/>
        <att name="Compound_CommonName" label="Compound_CommonName" type="string" value="N-ACETYLDIAMINOPIMELATE-DEACETYLASE-RXN"/>
        <att name="node.labelPosition" label="node.labelPosition" type="string"/>
        <graphics w="10.0" h="10.0" width="1" outline="#000000" fill="#6699ff" y="516.9769897460938" x="-4089.05859375" type="ellipse">
            <att name="cytoscapeNodeGraphicsAttributes">
                <att name="nodeTransparency" value="1.0"/>
                <att name="nodeLabelFont" value="Default-0-12"/>
                <att name="borderLineType" value="solid"/>
            </att>
        </graphics>
    </node>
    <node label="3-carboxyhex-2-enedioate" id="-113">
        <att name="node.fillColor" label="node.fillColor" type="string"/>
        <att name="hiddenLabel" label="hiddenLabel" type="string"/>
        <att name="AMINOACID_TYPE" label="AMINOACID_TYPE" type="string"/>
        <att name="alias" label="alias" type="list"/>
        <att name="node.labelsize" label="node.labelsize" type="integer" value="30"/>
        <att name="node.fontSize" label="node.fontSize" type="string"/>
        <att name="node.shape" label="node.shape" type="string" value="TRIANGLE"/>
        <att name="Status" label="Status" type="string"/>
        <att name="canonicalName" label="canonicalName" type="string" value="3-carboxyhex-2-enedioate"/>
        <att name="node.label" label="node.label" type="string" value="3-carboxyhex-2-enedioate"/>
        <att name="Compound_CommonName" label="Compound_CommonName" type="string" value="3-carboxyhex-2-enedioate"/>
        <att name="node.labelPosition" label="node.labelPosition" type="string"/>
        <graphics w="15.0" h="15.0" width="1" outline="#000000" fill="#ffffff" y="-667.0404052734375" x="-3314.5078125" type="triangle">
            <att name="cytoscapeNodeGraphicsAttributes">
                <att name="nodeTransparency" value="1.0"/>
                <att name="nodeLabelFont" value="Default-0-12"/>
                <att name="borderLineType" value="solid"/>
            </att>
        </graphics>
    </node>
    <node label="ACETOOHBUTSYN-RXN(E_coli_K12_type_1)" id="-112">
        <att name="node.fillColor" label="node.fillColor" type="string" value="eco"/>
        <att name="hiddenLabel" label="hiddenLabel" type="string"/>
        <att name="AMINOACID_TYPE" label="AMINOACID_TYPE" type="string"/>
        <att name="alias" label="alias" type="list">
            <att type="string" value="ACETOOHBUTSYN-RXN(E_coli_K12_type_1)"/>
        </att>
        <att name="node.labelsize" label="node.labelsize" type="integer" value="50"/>
        <att name="node.fontSize" label="node.fontSize" type="string"/>
        <att name="node.shape" label="node.shape" type="string" value="ELLIPSE"/>
        <att name="Status" label="Status" type="string"/>
        <att name="canonicalName" label="canonicalName" type="string" value="ACETOOHBUTSYN-RXN(E_coli_K12_type_1) "/>
        <att name="node.label" label="node.label" type="string" value="2.2.1.6(Eco_IlvM)"/>
        <att name="Compound_CommonName" label="Compound_CommonName" type="string"/>
        <att name="node.labelPosition" label="node.labelPosition" type="string"/>
        <graphics w="10.0" h="10.0" width="1" outline="#000000" fill="#33ff33" y="4354.896484375" x="-7126.56103515625" type="ellipse">
            <att name="cytoscapeNodeGraphicsAttributes">
                <att name="nodeTransparency" value="1.0"/>
                <att name="nodeLabelFont" value="Default-0-12"/>
                <att name="borderLineType" value="solid"/>
            </att>
        </graphics>
    </node>
    <node label="ACETOOHBUTSYN-RXN(E_coli_K12_type_2)" id="-111">
        <att name="node.fillColor" label="node.fillColor" type="string" value="eco"/>
        <att name="hiddenLabel" label="hiddenLabel" type="string"/>
        <att name="AMINOACID_TYPE" label="AMINOACID_TYPE" type="string"/>
        <att name="alias" label="alias" type="list">
            <att type="string" value="ACETOOHBUTSYN-RXN(E_coli_K12_type_2)"/>
        </att>
        <att name="node.labelsize" label="node.labelsize" type="integer" value="50"/>
        <att name="node.fontSize" label="node.fontSize" type="string"/>
        <att name="node.shape" label="node.shape" type="string" value="ELLIPSE"/>
        <att name="Status" label="Status" type="string"/>
        <att name="canonicalName" label="canonicalName" type="string" value="ACETOOHBUTSYN-RXN(E_coli_K12_type_2) "/>
        <att name="node.label" label="node.label" type="string" value="2.2.1.6(Eco_IlvB_G1_G2)"/>
        <att name="Compound_CommonName" label="Compound_CommonName" type="string"/>
        <att name="node.labelPosition" label="node.labelPosition" type="string"/>
        <graphics w="10.0" h="10.0" width="1" outline="#000000" fill="#33ff33" y="4354.89599609375" x="-6477.3818359375" type="ellipse">
            <att name="cytoscapeNodeGraphicsAttributes">
                <att name="nodeTransparency" value="1.0"/>
                <att name="nodeLabelFont" value="Default-0-12"/>
                <att name="borderLineType" value="solid"/>
            </att>
        </graphics>
    </node>
    <node label="CYSPH-RXN" id="-110">
        <att name="node.fillColor" label="node.fillColor" type="string" value="other"/>
        <att name="hiddenLabel" label="hiddenLabel" type="string"/>
        <att name="AMINOACID_TYPE" label="AMINOACID_TYPE" type="string"/>
        <att name="alias" label="alias" type="list">
            <att type="string" value="CYSPH-RXN"/>
        </att>
        <att name="node.labelsize" label="node.labelsize" type="integer" value="50"/>
        <att name="node.fontSize" label="node.fontSize" type="string"/>
        <att name="node.shape" label="node.shape" type="string" value="ELLIPSE"/>
        <att name="Status" label="Status" type="string"/>
        <att name="canonicalName" label="canonicalName" type="string" value="CYSPH-RXN"/>
        <att name="node.label" label="node.label" type="string" value="2.5.1.-(CYSPH-RXN)"/>
        <att name="Compound_CommonName" label="Compound_CommonName" type="string" value="CYSPH-RXN"/>
        <att name="node.labelPosition" label="node.labelPosition" type="string"/>
        <graphics w="40.0" h="40.0" width="1" outline="#000000" fill="#6699ff" y="4629.02880859375" x="-3632.092529296875" type="ellipse">
            <att name="cytoscapeNodeGraphicsAttributes">
                <att name="nodeTransparency" value="1.0"/>
                <att name="nodeLabelFont" value="Default-0-12"/>
                <att name="borderLineType" value="solid"/>
            </att>
        </graphics>
    </node>
    <node label="3-DEHYDROQUINATE-DEHYDRATASE-RXN(B_subtilis_type_2)" id="-109">
        <att name="node.fillColor" label="node.fillColor" type="string" value="eco"/>
        <att name="hiddenLabel" label="hiddenLabel" type="string"/>
        <att name="AMINOACID_TYPE" label="AMINOACID_TYPE" type="string"/>
        <att name="alias" label="alias" type="list">
            <att type="string" value="3-DEHYDROQUINATE-DEHYDRATASE-RXN(B_subtilis_type_2)"/>
        </att>
        <att name="node.labelsize" label="node.labelsize" type="integer" value="50"/>
        <att name="node.fontSize" label="node.fontSize" type="string"/>
        <att name="node.shape" label="node.shape" type="string" value="ELLIPSE"/>
        <att name="Status" label="Status" type="string"/>
        <att name="canonicalName" label="canonicalName" type="string" value="3-DEHYDROQUINATE-DEHYDRATASE-RXN(B_subtilis_type_2)"/>
        <att name="node.label" label="node.label" type="string" value="4.2.1.10(Bsu_AroD)"/>
        <att name="Compound_CommonName" label="Compound_CommonName" type="string"/>
        <att name="node.labelPosition" label="node.labelPosition" type="string" value="E,W,c,0,0"/>
        <graphics w="40.0" h="40.0" width="1" outline="#000000" fill="#33ff33" y="906.5665283203125" x="-7400.748046875" type="ellipse">
            <att name="cytoscapeNodeGraphicsAttributes">
                <att name="nodeTransparency" value="1.0"/>
                <att name="nodeLabelFont" value="Default-0-12"/>
                <att name="borderLineType" value="solid"/>
            </att>
        </graphics>
    </node>
    <node label="ASPARTATE-SEMIALDEHYDE-DEHYDROGENASE-RXN" id="-108">
        <att name="node.fillColor" label="node.fillColor" type="string" value="eco"/>
        <att name="hiddenLabel" label="hiddenLabel" type="string"/>
        <att name="AMINOACID_TYPE" label="AMINOACID_TYPE" type="string"/>
        <att name="alias" label="alias" type="list">
            <att type="string" value="ASPARTATE-SEMIALDEHYDE-DEHYDROGENASE-RXN"/>
        </att>
        <att name="node.labelsize" label="node.labelsize" type="integer" value="50"/>
        <att name="node.fontSize" label="node.fontSize" type="string"/>
        <att name="node.shape" label="node.shape" type="string" value="ELLIPSE"/>
        <att name="Status" label="Status" type="string"/>
        <att name="canonicalName" label="canonicalName" type="string" value="ASPARTATE-SEMIALDEHYDE-DEHYDROGENASE-RXN"/>
        <att name="node.label" label="node.label" type="string" value="1.2.1.11"/>
        <att name="Compound_CommonName" label="Compound_CommonName" type="string" value="ASPARTATE-SEMIALDEHYDE-DEHYDROGENASE-RXN"/>
        <att name="node.labelPosition" label="node.labelPosition" type="string"/>
        <graphics w="60.0" h="60.0" width="1" outline="#000000" fill="#33ff33" y="-557.0018310546875" x="-4647.9150390625" type="ellipse">
            <att name="cytoscapeNodeGraphicsAttributes">
                <att name="nodeTransparency" value="1.0"/>
                <att name="nodeLabelFont" value="Default-0-12"/>
                <att name="borderLineType" value="solid"/>
            </att>
        </graphics>
    </node>
    <node label="L-proline" id="-107">
        <att name="node.fillColor" label="node.fillColor" type="string" value="AA"/>
        <att name="hiddenLabel" label="hiddenLabel" type="string"/>
        <att name="AMINOACID_TYPE" label="AMINOACID_TYPE" type="string" value="NON_POLAR"/>
        <att name="alias" label="alias" type="list"/>
        <att name="node.labelsize" label="node.labelsize" type="integer" value="50"/>
        <att name="node.fontSize" label="node.fontSize" type="string"/>
        <att name="node.shape" label="node.shape" type="string" value="TRIANGLE"/>
        <att name="Status" label="Status" type="string"/>
        <att name="canonicalName" label="canonicalName" type="string" value="L-proline"/>
        <att name="node.label" label="node.label" type="string" value="L-proline"/>
        <att name="Compound_CommonName" label="Compound_CommonName" type="string" value="L-proline"/>
        <att name="node.labelPosition" label="node.labelPosition" type="string"/>
        <graphics w="50.0" h="50.0" width="1" outline="#000000" fill="#ff3333" y="399.7218017578125" x="-7176.1591796875" type="triangle">
            <att name="cytoscapeNodeGraphicsAttributes">
                <att name="nodeTransparency" value="1.0"/>
                <att name="nodeLabelFont" value="Default-0-12"/>
                <att name="borderLineType" value="solid"/>
            </att>
        </graphics>
    </node>
    <node label="ACSERLY-RXN" id="-106">
        <att name="node.fillColor" label="node.fillColor" type="string" value="eco"/>
        <att name="hiddenLabel" label="hiddenLabel" type="string"/>
        <att name="AMINOACID_TYPE" label="AMINOACID_TYPE" type="string"/>
        <att name="alias" label="alias" type="list">
            <att type="string" value="ACSERLY-RXN"/>
        </att>
        <att name="node.labelsize" label="node.labelsize" type="integer" value="50"/>
        <att name="node.fontSize" label="node.fontSize" type="string"/>
        <att name="node.shape" label="node.shape" type="string" value="ELLIPSE"/>
        <att name="Status" label="Status" type="string"/>
        <att name="canonicalName" label="canonicalName" type="string" value="ACSERLY-RXN"/>
        <att name="node.label" label="node.label" type="string" value="2.5.1.47"/>
        <att name="Compound_CommonName" label="Compound_CommonName" type="string" value="ACSERLY-RXN"/>
        <att name="node.labelPosition" label="node.labelPosition" type="string"/>
        <graphics w="40.0" h="40.0" width="1" outline="#000000" fill="#33ff33" y="4624.69287109375" x="-3988.0556640625" type="ellipse">
            <att name="cytoscapeNodeGraphicsAttributes">
                <att name="nodeTransparency" value="1.0"/>
                <att name="nodeLabelFont" value="Default-0-12"/>
                <att name="borderLineType" value="solid"/>
            </att>
        </graphics>
    </node>
    <node label="L-alanine" id="-105">
        <att name="node.fillColor" label="node.fillColor" type="string" value="AA"/>
        <att name="hiddenLabel" label="hiddenLabel" type="string"/>
        <att name="AMINOACID_TYPE" label="AMINOACID_TYPE" type="string" value="NON_POLAR"/>
        <att name="alias" label="alias" type="list"/>
        <att name="node.labelsize" label="node.labelsize" type="integer" value="50"/>
        <att name="node.fontSize" label="node.fontSize" type="string"/>
        <att name="node.shape" label="node.shape" type="string" value="TRIANGLE"/>
        <att name="Status" label="Status" type="string"/>
        <att name="canonicalName" label="canonicalName" type="string" value="L-alanine"/>
        <att name="node.label" label="node.label" type="string" value="L-alanine"/>
        <att name="Compound_CommonName" label="Compound_CommonName" type="string" value="L-alanine"/>
        <att name="node.labelPosition" label="node.labelPosition" type="string"/>
        <graphics w="50.0" h="50.0" width="1" outline="#000000" fill="#ff3333" y="5344.85009765625" x="-3587.385009765625" type="triangle">
            <att name="cytoscapeNodeGraphicsAttributes">
                <att name="nodeTransparency" value="1.0"/>
                <att name="nodeLabelFont" value="Default-0-12"/>
                <att name="borderLineType" value="solid"/>
            </att>
        </graphics>
    </node>
    <node label="PTAALT-RXN" id="-104">
        <att name="node.fillColor" label="node.fillColor" type="string" value="eco"/>
        <att name="hiddenLabel" label="hiddenLabel" type="string"/>
        <att name="AMINOACID_TYPE" label="AMINOACID_TYPE" type="string"/>
        <att name="alias" label="alias" type="list">
            <att type="string" value="PTAALT-RXN"/>
        </att>
        <att name="node.labelsize" label="node.labelsize" type="integer" value="50"/>
        <att name="node.fontSize" label="node.fontSize" type="string"/>
        <att name="node.shape" label="node.shape" type="string" value="ELLIPSE"/>
        <att name="Status" label="Status" type="string"/>
        <att name="canonicalName" label="canonicalName" type="string" value="PTAALT-RXN"/>
        <att name="node.label" label="node.label" type="string" value="2.3.1.8"/>
        <att name="Compound_CommonName" label="Compound_CommonName" type="string" value="PTAALT-RXN"/>
        <att name="node.labelPosition" label="node.labelPosition" type="string"/>
        <graphics w="30.0" h="30.0" width="1" outline="#000000" fill="#33ff33" y="3751.577392578125" x="-6664.38232421875" type="ellipse">
            <att name="cytoscapeNodeGraphicsAttributes">
                <att name="nodeTransparency" value="1.0"/>
                <att name="nodeLabelFont" value="Default-0-12"/>
                <att name="borderLineType" value="solid"/>
            </att>
        </graphics>
    </node>
    <node label="1.1.1.87-RXN" id="-103">
        <att name="node.fillColor" label="node.fillColor" type="string" value="other"/>
        <att name="hiddenLabel" label="hiddenLabel" type="string"/>
        <att name="AMINOACID_TYPE" label="AMINOACID_TYPE" type="string"/>
        <att name="alias" label="alias" type="list">
            <att type="string" value="1.1.1.87-RXN"/>
        </att>
        <att name="node.labelsize" label="node.labelsize" type="integer" value="50"/>
        <att name="node.fontSize" label="node.fontSize" type="string"/>
        <att name="node.shape" label="node.shape" type="string" value="ELLIPSE"/>
        <att name="Status" label="Status" type="string"/>
        <att name="canonicalName" label="canonicalName" type="string" value="1.1.1.87-RXN"/>
        <att name="node.label" label="node.label" type="string" value="1.1.1.87"/>
        <att name="Compound_CommonName" label="Compound_CommonName" type="string" value="1.1.1.87-RXN"/>
        <att name="node.labelPosition" label="node.labelPosition" type="string"/>
        <graphics w="30.0" h="30.0" width="1" outline="#000000" fill="#6699ff" y="-334.25634765625" x="-3314.5078125" type="ellipse">
            <att name="cytoscapeNodeGraphicsAttributes">
                <att name="nodeTransparency" value="1.0"/>
                <att name="nodeLabelFont" value="Default-0-12"/>
                <att name="borderLineType" value="solid"/>
            </att>
        </graphics>
    </node>
    <node label="GLUTAMATE-SYNTHASE-(NADH)-RXN" id="-102">
        <att name="node.fillColor" label="node.fillColor" type="string" value="other"/>
        <att name="hiddenLabel" label="hiddenLabel" type="string"/>
        <att name="AMINOACID_TYPE" label="AMINOACID_TYPE" type="string"/>
        <att name="alias" label="alias" type="list">
            <att type="string" value="GLUTAMATE-SYNTHASE-(NADH)-RXN"/>
        </att>
        <att name="node.labelsize" label="node.labelsize" type="integer" value="50"/>
        <att name="node.fontSize" label="node.fontSize" type="string"/>
        <att name="node.shape" label="node.shape" type="string" value="ELLIPSE"/>
        <att name="Status" label="Status" type="string"/>
        <att name="canonicalName" label="canonicalName" type="string" value="GLUTAMATE-SYNTHASE-(NADH)-RXN"/>
        <att name="node.label" label="node.label" type="string" value="1.4.1.14"/>
        <att name="Compound_CommonName" label="Compound_CommonName" type="string" value="GLUTAMATE-SYNTHASE-(NADH)-RXN"/>
        <att name="node.labelPosition" label="node.labelPosition" type="string"/>
        <graphics w="80.0" h="80.0" width="1" outline="#000000" fill="#6699ff" y="1120.3798828125" x="-5661.90380859375" type="ellipse">
            <att name="cytoscapeNodeGraphicsAttributes">
                <att name="nodeTransparency" value="1.0"/>
                <att name="nodeLabelFont" value="Default-0-12"/>
                <att name="borderLineType" value="solid"/>
            </att>
        </graphics>
    </node>
    <node label="4.4.1.14-RXN" id="-101">
        <att name="node.fillColor" label="node.fillColor" type="string" value="other"/>
        <att name="hiddenLabel" label="hiddenLabel" type="string"/>
        <att name="AMINOACID_TYPE" label="AMINOACID_TYPE" type="string"/>
        <att name="alias" label="alias" type="list">
            <att type="string" value="4.4.1.14-RXN"/>
        </att>
        <att name="node.labelsize" label="node.labelsize" type="integer" value="50"/>
        <att name="node.fontSize" label="node.fontSize" type="string"/>
        <att name="node.shape" label="node.shape" type="string" value="ELLIPSE"/>
        <att name="Status" label="Status" type="string" value=""/>
        <att name="canonicalName" label="canonicalName" type="string" value="4.4.1.14-RXN"/>
        <att name="node.label" label="node.label" type="string" value="4.4.1.14"/>
        <att name="Compound_CommonName" label="Compound_CommonName" type="string" value="4.4.1.14-RXN"/>
        <att name="node.labelPosition" label="node.labelPosition" type="string"/>
        <graphics w="1.0" h="1.0" width="1" outline="#000000" fill="#6699ff" y="2424.1787109375" x="-3032.7099609375" type="ellipse">
            <att name="cytoscapeNodeGraphicsAttributes">
                <att name="nodeTransparency" value="1.0"/>
                <att name="nodeLabelFont" value="Default-0-12"/>
                <att name="borderLineType" value="solid"/>
            </att>
        </graphics>
    </node>
    <node label="DIAMINOPIMELATE-DEHYDROGENASE-RXN" id="-100">
        <att name="node.fillColor" label="node.fillColor" type="string" value="other"/>
        <att name="hiddenLabel" label="hiddenLabel" type="string"/>
        <att name="AMINOACID_TYPE" label="AMINOACID_TYPE" type="string"/>
        <att name="alias" label="alias" type="list">
            <att type="string" value="DIAMINOPIMELATE-DEHYDROGENASE-RXN"/>
        </att>
        <att name="node.labelsize" label="node.labelsize" type="integer" value="50"/>
        <att name="node.fontSize" label="node.fontSize" type="string"/>
        <att name="node.shape" label="node.shape" type="string" value="ELLIPSE"/>
        <att name="Status" label="Status" type="string" value=""/>
        <att name="canonicalName" label="canonicalName" type="string" value="DIAMINOPIMELATE-DEHYDROGENASE-RXN"/>
        <att name="node.label" label="node.label" type="string" value="1.4.1.16"/>
        <att name="Compound_CommonName" label="Compound_CommonName" type="string" value="DIAMINOPIMELATE-DEHYDROGENASE-RXN"/>
        <att name="node.labelPosition" label="node.labelPosition" type="string"/>
        <graphics w="1.0" h="1.0" width="1" outline="#000000" fill="#6699ff" y="343.91473388671875" x="-4524.61669921875" type="ellipse">
            <att name="cytoscapeNodeGraphicsAttributes">
                <att name="nodeTransparency" value="1.0"/>
                <att name="nodeLabelFont" value="Default-0-12"/>
                <att name="borderLineType" value="solid"/>
            </att>
        </graphics>
    </node>
    <node label="L-alpha-amino-epsilon-keto-pimelate" id="-99">
        <att name="node.fillColor" label="node.fillColor" type="string"/>
        <att name="hiddenLabel" label="hiddenLabel" type="string"/>
        <att name="AMINOACID_TYPE" label="AMINOACID_TYPE" type="string"/>
        <att name="alias" label="alias" type="list"/>
        <att name="node.labelsize" label="node.labelsize" type="integer" value="30"/>
        <att name="node.fontSize" label="node.fontSize" type="string"/>
        <att name="node.shape" label="node.shape" type="string" value="TRIANGLE"/>
        <att name="Status" label="Status" type="string"/>
        <att name="canonicalName" label="canonicalName" type="string" value="L-alpha-amino-epsilon-keto-pimelate"/>
        <att name="node.label" label="node.label" type="string" value="L-alpha-amino-epsilon-keto-pimelate"/>
        <att name="Compound_CommonName" label="Compound_CommonName" type="string" value="L-alpha-amino-epsilon-keto-pimelate"/>
        <att name="node.labelPosition" label="node.labelPosition" type="string"/>
        <graphics w="15.0" h="15.0" width="1" outline="#000000" fill="#ffffff" y="253.73837280273438" x="-4524.61669921875" type="triangle">
            <att name="cytoscapeNodeGraphicsAttributes">
                <att name="nodeTransparency" value="1.0"/>
                <att name="nodeLabelFont" value="Default-0-12"/>
                <att name="borderLineType" value="solid"/>
            </att>
        </graphics>
    </node>
    <node label="S-methyl-L-methionine" id="-98">
        <att name="node.fillColor" label="node.fillColor" type="string"/>
        <att name="hiddenLabel" label="hiddenLabel" type="string"/>
        <att name="AMINOACID_TYPE" label="AMINOACID_TYPE" type="string"/>
        <att name="alias" label="alias" type="list"/>
        <att name="node.labelsize" label="node.labelsize" type="integer" value="30"/>
        <att name="node.fontSize" label="node.fontSize" type="string"/>
        <att name="node.shape" label="node.shape" type="string" value="TRIANGLE"/>
        <att name="Status" label="Status" type="string"/>
        <att name="canonicalName" label="canonicalName" type="string" value="S-methyl-L-methionine"/>
        <att name="node.label" label="node.label" type="string" value="S-methyl-L-methionine"/>
        <att name="Compound_CommonName" label="Compound_CommonName" type="string" value="S-methyl-L-methionine"/>
        <att name="node.labelPosition" label="node.labelPosition" type="string"/>
        <graphics w="15.0" h="15.0" width="1" outline="#000000" fill="#ffffff" y="2839.604736328125" x="-3378.393798828125" type="triangle">
            <att name="cytoscapeNodeGraphicsAttributes">
                <att name="nodeTransparency" value="1.0"/>
                <att name="nodeLabelFont" value="Default-0-12"/>
                <att name="borderLineType" value="solid"/>
            </att>
        </graphics>
    </node>
    <node label="R82-RXN" id="-97">
        <att name="node.fillColor" label="node.fillColor" type="string" value="other"/>
        <att name="hiddenLabel" label="hiddenLabel" type="string"/>
        <att name="AMINOACID_TYPE" label="AMINOACID_TYPE" type="string"/>
        <att name="alias" label="alias" type="list">
            <att type="string" value="R82-RXN"/>
        </att>
        <att name="node.labelsize" label="node.labelsize" type="integer" value="40"/>
        <att name="node.fontSize" label="node.fontSize" type="string"/>
        <att name="node.shape" label="node.shape" type="string" value="ELLIPSE"/>
        <att name="Status" label="Status" type="string"/>
        <att name="canonicalName" label="canonicalName" type="string" value="R82-RXN"/>
        <att name="node.label" label="node.label" type="string" value="R82-RXN"/>
        <att name="Compound_CommonName" label="Compound_CommonName" type="string" value="R82-RXN"/>
        <att name="node.labelPosition" label="node.labelPosition" type="string" value="N,S,c,0,0"/>
        <graphics w="20.0" h="20.0" width="1" outline="#000000" fill="#6699ff" y="2057.060546875" x="-3719.8154296875" type="ellipse">
            <att name="cytoscapeNodeGraphicsAttributes">
                <att name="nodeTransparency" value="1.0"/>
                <att name="nodeLabelFont" value="Default-0-12"/>
                <att name="borderLineType" value="solid"/>
            </att>
        </graphics>
    </node>
    <node label="RXN-7800(spontaneous)" id="-96">
        <att name="node.fillColor" label="node.fillColor" type="string" value="unknown"/>
        <att name="hiddenLabel" label="hiddenLabel" type="string"/>
        <att name="AMINOACID_TYPE" label="AMINOACID_TYPE" type="string"/>
        <att name="alias" label="alias" type="list">
            <att type="string" value="RXN-7800(spontaneous)"/>
        </att>
        <att name="node.labelsize" label="node.labelsize" type="integer" value="40"/>
        <att name="node.fontSize" label="node.fontSize" type="string"/>
        <att name="node.shape" label="node.shape" type="string" value="ELLIPSE"/>
        <att name="Status" label="Status" type="string"/>
        <att name="canonicalName" label="canonicalName" type="string" value="RXN-7800(spontaneous)"/>
        <att name="node.label" label="node.label" type="string" value="RXN-7800(spontaneous)"/>
        <att name="Compound_CommonName" label="Compound_CommonName" type="string" value="RXN-7800(spontaneous)"/>
        <att name="node.labelPosition" label="node.labelPosition" type="string"/>
        <graphics w="1.0" h="1.0" width="1" outline="#000000" fill="#6699ff" y="4919.68505859375" x="-4817.61474609375" type="ellipse">
            <att name="cytoscapeNodeGraphicsAttributes">
                <att name="nodeTransparency" value="1.0"/>
                <att name="nodeLabelFont" value="Default-0-12"/>
                <att name="borderLineType" value="solid"/>
            </att>
        </graphics>
    </node>
    <node label="HOMOSERKIN-RXN" id="-95">
        <att name="node.fillColor" label="node.fillColor" type="string" value="eco"/>
        <att name="hiddenLabel" label="hiddenLabel" type="string"/>
        <att name="AMINOACID_TYPE" label="AMINOACID_TYPE" type="string"/>
        <att name="alias" label="alias" type="list">
            <att type="string" value="HOMOSERKIN-RXN"/>
        </att>
        <att name="node.labelsize" label="node.labelsize" type="integer" value="50"/>
        <att name="node.fontSize" label="node.fontSize" type="string"/>
        <att name="node.shape" label="node.shape" type="string" value="ELLIPSE"/>
        <att name="Status" label="Status" type="string"/>
        <att name="canonicalName" label="canonicalName" type="string" value="HOMOSERKIN-RXN"/>
        <att name="node.label" label="node.label" type="string" value="2.7.1.39"/>
        <att name="Compound_CommonName" label="Compound_CommonName" type="string" value="HOMOSERKIN-RXN"/>
        <att name="node.labelPosition" label="node.labelPosition" type="string"/>
        <graphics w="50.0" h="50.0" width="1" outline="#000000" fill="#33ff33" y="1523.4970703125" x="-4596.97802734375" type="ellipse">
            <att name="cytoscapeNodeGraphicsAttributes">
                <att name="nodeTransparency" value="1.0"/>
                <att name="nodeLabelFont" value="Default-0-12"/>
                <att name="borderLineType" value="solid"/>
            </att>
        </graphics>
    </node>
    <node label="L-asparagine" id="-94">
        <att name="node.fillColor" label="node.fillColor" type="string" value="AA"/>
        <att name="hiddenLabel" label="hiddenLabel" type="string"/>
        <att name="AMINOACID_TYPE" label="AMINOACID_TYPE" type="string" value="POLAR"/>
        <att name="alias" label="alias" type="list"/>
        <att name="node.labelsize" label="node.labelsize" type="integer" value="50"/>
        <att name="node.fontSize" label="node.fontSize" type="string"/>
        <att name="node.shape" label="node.shape" type="string" value="TRIANGLE"/>
        <att name="Status" label="Status" type="string"/>
        <att name="canonicalName" label="canonicalName" type="string" value="L-asparagine"/>
        <att name="node.label" label="node.label" type="string" value="L-asparagine"/>
        <att name="Compound_CommonName" label="Compound_CommonName" type="string" value="L-asparagine"/>
        <att name="node.labelPosition" label="node.labelPosition" type="string"/>
        <graphics w="50.0" h="50.0" width="1" outline="#000000" fill="#ff3333" y="3330.026611328125" x="-5623.8544921875" type="triangle">
            <att name="cytoscapeNodeGraphicsAttributes">
                <att name="nodeTransparency" value="1.0"/>
                <att name="nodeLabelFont" value="Default-0-12"/>
                <att name="borderLineType" value="solid"/>
            </att>
        </graphics>
    </node>
    <node label="1.2.1.31-RXN" id="-93">
        <att name="node.fillColor" label="node.fillColor" type="string" value="other"/>
        <att name="hiddenLabel" label="hiddenLabel" type="string"/>
        <att name="AMINOACID_TYPE" label="AMINOACID_TYPE" type="string"/>
        <att name="alias" label="alias" type="list">
            <att type="string" value="1.2.1.31-RXN"/>
        </att>
        <att name="node.labelsize" label="node.labelsize" type="integer" value="50"/>
        <att name="node.fontSize" label="node.fontSize" type="string"/>
        <att name="node.shape" label="node.shape" type="string" value="ELLIPSE"/>
        <att name="Status" label="Status" type="string"/>
        <att name="canonicalName" label="canonicalName" type="string" value="1.2.1.31-RXN"/>
        <att name="node.label" label="node.label" type="string" value="1.2.1.31"/>
        <att name="Compound_CommonName" label="Compound_CommonName" type="string" value="1.2.1.31-RXN"/>
        <att name="node.labelPosition" label="node.labelPosition" type="string"/>
        <graphics w="30.0" h="30.0" width="1" outline="#000000" fill="#6699ff" y="37.618682861328125" x="-3514.32470703125" type="ellipse">
            <att name="cytoscapeNodeGraphicsAttributes">
                <att name="nodeTransparency" value="1.0"/>
                <att name="nodeLabelFont" value="Default-0-12"/>
                <att name="borderLineType" value="solid"/>
            </att>
        </graphics>
    </node>
    <node label="HISTOLDEHYD-RXN" id="-92">
        <att name="node.fillColor" label="node.fillColor" type="string" value="eco"/>
        <att name="hiddenLabel" label="hiddenLabel" type="string"/>
        <att name="AMINOACID_TYPE" label="AMINOACID_TYPE" type="string"/>
        <att name="alias" label="alias" type="list">
            <att type="string" value="HISTOLDEHYD-RXN"/>
        </att>
        <att name="node.labelsize" label="node.labelsize" type="integer" value="50"/>
        <att name="node.fontSize" label="node.fontSize" type="string"/>
        <att name="node.shape" label="node.shape" type="string" value="ELLIPSE"/>
        <att name="Status" label="Status" type="string"/>
        <att name="canonicalName" label="canonicalName" type="string" value="HISTOLDEHYD-RXN"/>
        <att name="node.label" label="node.label" type="string" value="1.1.1.23"/>
        <att name="Compound_CommonName" label="Compound_CommonName" type="string" value="HISTOLDEHYD-RXN"/>
        <att name="node.labelPosition" label="node.labelPosition" type="string"/>
        <graphics w="70.0" h="70.0" width="1" outline="#000000" fill="#33ff33" y="3998.2177734375" x="-8018.9609375" type="ellipse">
            <att name="cytoscapeNodeGraphicsAttributes">
                <att name="nodeTransparency" value="1.0"/>
                <att name="nodeLabelFont" value="Default-0-12"/>
                <att name="borderLineType" value="solid"/>
            </att>
        </graphics>
    </node>
    <node label="propionyl-CoA" id="-91">
        <att name="node.fillColor" label="node.fillColor" type="string"/>
        <att name="hiddenLabel" label="hiddenLabel" type="string"/>
        <att name="AMINOACID_TYPE" label="AMINOACID_TYPE" type="string"/>
        <att name="alias" label="alias" type="list"/>
        <att name="node.labelsize" label="node.labelsize" type="integer" value="30"/>
        <att name="node.fontSize" label="node.fontSize" type="string"/>
        <att name="node.shape" label="node.shape" type="string" value="TRIANGLE"/>
        <att name="Status" label="Status" type="string"/>
        <att name="canonicalName" label="canonicalName" type="string" value="propionyl-CoA"/>
        <att name="node.label" label="node.label" type="string" value="propionyl-CoA"/>
        <att name="Compound_CommonName" label="Compound_CommonName" type="string" value="propionyl-CoA"/>
        <att name="node.labelPosition" label="node.labelPosition" type="string"/>
        <graphics w="15.0" h="15.0" width="1" outline="#000000" fill="#ffffff" y="3847.72021484375" x="-6661.89208984375" type="triangle">
            <att name="cytoscapeNodeGraphicsAttributes">
                <att name="nodeTransparency" value="1.0"/>
                <att name="nodeLabelFont" value="Default-0-12"/>
                <att name="borderLineType" value="solid"/>
            </att>
        </graphics>
    </node>
    <node label="HOMOCYSMET-RXN" id="-90">
        <att name="node.fillColor" label="node.fillColor" type="string" value="eco"/>
        <att name="hiddenLabel" label="hiddenLabel" type="string"/>
        <att name="AMINOACID_TYPE" label="AMINOACID_TYPE" type="string"/>
        <att name="alias" label="alias" type="list">
            <att type="string" value="HOMOCYSMET-RXN"/>
        </att>
        <att name="node.labelsize" label="node.labelsize" type="integer" value="50"/>
        <att name="node.fontSize" label="node.fontSize" type="string"/>
        <att name="node.shape" label="node.shape" type="string" value="ELLIPSE"/>
        <att name="Status" label="Status" type="string"/>
        <att name="canonicalName" label="canonicalName" type="string" value="HOMOCYSMET-RXN"/>
        <att name="node.label" label="node.label" type="string" value="2.1.1.14"/>
        <att name="Compound_CommonName" label="Compound_CommonName" type="string" value="HOMOCYSMET-RXN"/>
        <att name="node.labelPosition" label="node.labelPosition" type="string"/>
        <graphics w="30.0" h="30.0" width="1" outline="#000000" fill="#33ff33" y="2880.3955078125" x="-3670.882080078125" type="ellipse">
            <att name="cytoscapeNodeGraphicsAttributes">
                <att name="nodeTransparency" value="1.0"/>
                <att name="nodeLabelFont" value="Default-0-12"/>
                <att name="borderLineType" value="solid"/>
            </att>
        </graphics>
    </node>
    <node label="CARBOXYCYCLOHEXADIENYL-DEHYDRATASE-RXN" id="-89">
        <att name="node.fillColor" label="node.fillColor" type="string" value="unknown"/>
        <att name="hiddenLabel" label="hiddenLabel" type="string"/>
        <att name="AMINOACID_TYPE" label="AMINOACID_TYPE" type="string"/>
        <att name="alias" label="alias" type="list">
            <att type="string" value="CARBOXYCYCLOHEXADIENYL-DEHYDRATASE-RXN"/>
        </att>
        <att name="node.labelsize" label="node.labelsize" type="integer" value="50"/>
        <att name="node.fontSize" label="node.fontSize" type="string"/>
        <att name="node.shape" label="node.shape" type="string" value="ELLIPSE"/>
        <att name="Status" label="Status" type="string" value="Unknown"/>
        <att name="canonicalName" label="canonicalName" type="string" value="CARBOXYCYCLOHEXADIENYL-DEHYDRATASE-RXN"/>
        <att name="node.label" label="node.label" type="string" value="4.2.1.91"/>
        <att name="Compound_CommonName" label="Compound_CommonName" type="string" value="CARBOXYCYCLOHEXADIENYL-DEHYDRATASE-RXN"/>
        <att name="node.labelPosition" label="node.labelPosition" type="string"/>
        <graphics w="1.0" h="1.0" width="1" outline="#000000" fill="#6699ff" y="2205.884765625" x="-5942.8251953125" type="ellipse">
            <att name="cytoscapeNodeGraphicsAttributes">
                <att name="nodeTransparency" value="1.0"/>
                <att name="nodeLabelFont" value="Default-0-12"/>
                <att name="borderLineType" value="solid"/>
            </att>
        </graphics>
    </node>
    <node label="PHEAMINOTRANS-RXN(S_cerevisiae_Aro9)" id="-88">
        <att name="node.fillColor" label="node.fillColor" type="string" value="other"/>
        <att name="hiddenLabel" label="hiddenLabel" type="string"/>
        <att name="AMINOACID_TYPE" label="AMINOACID_TYPE" type="string"/>
        <att name="alias" label="alias" type="list"/>
        <att name="node.labelsize" label="node.labelsize" type="integer" value="50"/>
        <att name="node.fontSize" label="node.fontSize" type="string"/>
        <att name="node.shape" label="node.shape" type="string" value="ELLIPSE"/>
        <att name="Status" label="Status" type="string"/>
        <att name="canonicalName" label="canonicalName" type="string" value="PHEAMINOTRANS-RXN(S_cerevisiae_Aro9)"/>
        <att name="node.label" label="node.label" type="string" value="2.6.1.57(Sce_Aro9)"/>
        <att name="Compound_CommonName" label="Compound_CommonName" type="string"/>
        <att name="node.labelPosition" label="node.labelPosition" type="string"/>
        <graphics w="10.0" h="10.0" width="1" outline="#000000" fill="#6699ff" y="2831.46826171875" x="-6255.2822265625" type="ellipse">
            <att name="cytoscapeNodeGraphicsAttributes">
                <att name="nodeTransparency" value="1.0"/>
                <att name="nodeLabelFont" value="Default-0-12"/>
                <att name="borderLineType" value="solid"/>
            </att>
        </graphics>
    </node>
    <node label="citraconate" id="-87">
        <att name="node.fillColor" label="node.fillColor" type="string"/>
        <att name="hiddenLabel" label="hiddenLabel" type="string"/>
        <att name="AMINOACID_TYPE" label="AMINOACID_TYPE" type="string"/>
        <att name="alias" label="alias" type="list"/>
        <att name="node.labelsize" label="node.labelsize" type="integer" value="30"/>
        <att name="node.fontSize" label="node.fontSize" type="string"/>
        <att name="node.shape" label="node.shape" type="string" value="TRIANGLE"/>
        <att name="Status" label="Status" type="string"/>
        <att name="canonicalName" label="canonicalName" type="string" value="citraconate"/>
        <att name="node.label" label="node.label" type="string" value="citraconate"/>
        <att name="Compound_CommonName" label="Compound_CommonName" type="string" value="citraconate"/>
        <att name="node.labelPosition" label="node.labelPosition" type="string"/>
        <graphics w="15.0" h="15.0" width="1" outline="#000000" fill="#ffffff" y="3651.75048828125" x="-6285.9453125" type="triangle">
            <att name="cytoscapeNodeGraphicsAttributes">
                <att name="nodeTransparency" value="1.0"/>
                <att name="nodeLabelFont" value="Default-0-12"/>
                <att name="borderLineType" value="solid"/>
            </att>
        </graphics>
    </node>
    <node label="3-ISOPROPYLMALDEHYDROG-RXN" id="-86">
        <att name="node.fillColor" label="node.fillColor" type="string" value="eco"/>
        <att name="hiddenLabel" label="hiddenLabel" type="string"/>
        <att name="AMINOACID_TYPE" label="AMINOACID_TYPE" type="string"/>
        <att name="alias" label="alias" type="list">
            <att type="string" value="3-ISOPROPYLMALDEHYDROG-RXN"/>
        </att>
        <att name="node.labelsize" label="node.labelsize" type="integer" value="50"/>
        <att name="node.fontSize" label="node.fontSize" type="string"/>
        <att name="node.shape" label="node.shape" type="string" value="ELLIPSE"/>
        <att name="Status" label="Status" type="string"/>
        <att name="canonicalName" label="canonicalName" type="string" value="3-ISOPROPYLMALDEHYDROG-RXN"/>
        <att name="node.label" label="node.label" type="string" value="1.1.1.85"/>
        <att name="Compound_CommonName" label="Compound_CommonName" type="string" value="3-ISOPROPYLMALDEHYDROG-RXN"/>
        <att name="node.labelPosition" label="node.labelPosition" type="string"/>
        <graphics w="60.0" h="60.0" width="1" outline="#000000" fill="#33ff33" y="4629.02880859375" x="-4817.61474609375" type="ellipse">
            <att name="cytoscapeNodeGraphicsAttributes">
                <att name="nodeTransparency" value="1.0"/>
                <att name="nodeLabelFont" value="Default-0-12"/>
                <att name="borderLineType" value="solid"/>
            </att>
        </graphics>
    </node>
    <node label="N2-acetyl-alpha;-aminoadipate_semialdehyde" id="-85">
        <att name="node.fillColor" label="node.fillColor" type="string"/>
        <att name="hiddenLabel" label="hiddenLabel" type="string"/>
        <att name="AMINOACID_TYPE" label="AMINOACID_TYPE" type="string"/>
        <att name="alias" label="alias" type="list"/>
        <att name="node.labelsize" label="node.labelsize" type="integer" value="30"/>
        <att name="node.fontSize" label="node.fontSize" type="string"/>
        <att name="node.shape" label="node.shape" type="string" value="TRIANGLE"/>
        <att name="Status" label="Status" type="string"/>
        <att name="canonicalName" label="canonicalName" type="string" value="N2-acetyl-alpha;-aminoadipate_semialdehyde"/>
        <att name="node.label" label="node.label" type="string" value="N2-acetyl-alpha-aminoadipate_semialdehyde"/>
        <att name="Compound_CommonName" label="Compound_CommonName" type="string" value="N2-acetyl-alpha;-aminoadipate_semialdehyde"/>
        <att name="node.labelPosition" label="node.labelPosition" type="string" value="N,S,c,0,0"/>
        <graphics w="15.0" h="15.0" width="1" outline="#000000" fill="#ffffff" y="583.1505737304688" x="-3096.00048828125" type="triangle">
            <att name="cytoscapeNodeGraphicsAttributes">
                <att name="nodeTransparency" value="1.0"/>
                <att name="nodeLabelFont" value="Default-0-12"/>
                <att name="borderLineType" value="solid"/>
            </att>
        </graphics>
    </node>
    <node label="S-ADENMETSYN-RXN(Eco)" id="-84">
        <att name="node.fillColor" label="node.fillColor" type="string" value="eco"/>
        <att name="hiddenLabel" label="hiddenLabel" type="string"/>
        <att name="AMINOACID_TYPE" label="AMINOACID_TYPE" type="string"/>
        <att name="alias" label="alias" type="list"/>
        <att name="node.labelsize" label="node.labelsize" type="integer" value="50"/>
        <att name="node.fontSize" label="node.fontSize" type="string"/>
        <att name="node.shape" label="node.shape" type="string" value="ELLIPSE"/>
        <att name="Status" label="Status" type="string"/>
        <att name="canonicalName" label="canonicalName" type="string" value="S-ADENMETSYN-RXN(Eco)"/>
        <att name="node.label" label="node.label" type="string" value="2.5.1.6(Eco)"/>
        <att name="Compound_CommonName" label="Compound_CommonName" type="string"/>
        <att name="node.labelPosition" label="node.labelPosition" type="string"/>
        <graphics w="80.0" h="80.0" width="1" outline="#000000" fill="#33ff33" y="2429.886474609375" x="-3385.1162109375" type="ellipse">
            <att name="cytoscapeNodeGraphicsAttributes">
                <att name="nodeTransparency" value="1.0"/>
                <att name="nodeLabelFont" value="Default-0-12"/>
                <att name="borderLineType" value="solid"/>
            </att>
        </graphics>
    </node>
    <node label="cystathionine" id="-83">
        <att name="node.fillColor" label="node.fillColor" type="string"/>
        <att name="hiddenLabel" label="hiddenLabel" type="string"/>
        <att name="AMINOACID_TYPE" label="AMINOACID_TYPE" type="string"/>
        <att name="alias" label="alias" type="list"/>
        <att name="node.labelsize" label="node.labelsize" type="integer" value="40"/>
        <att name="node.fontSize" label="node.fontSize" type="string"/>
        <att name="node.shape" label="node.shape" type="string" value="TRIANGLE"/>
        <att name="Status" label="Status" type="string"/>
        <att name="canonicalName" label="canonicalName" type="string" value="cystathionine"/>
        <att name="node.label" label="node.label" type="string" value="cystathionine"/>
        <att name="Compound_CommonName" label="Compound_CommonName" type="string" value="cystathionine"/>
        <att name="node.labelPosition" label="node.labelPosition" type="string"/>
        <graphics w="15.0" h="15.0" width="1" outline="#000000" fill="#ffffff" y="4458.037109375" x="-3480.527587890625" type="triangle">
            <att name="cytoscapeNodeGraphicsAttributes">
                <att name="nodeTransparency" value="1.0"/>
                <att name="nodeLabelFont" value="Default-0-12"/>
                <att name="borderLineType" value="solid"/>
            </att>
        </graphics>
    </node>
    <node label="N-ACETYLGLUTPREDUCT-RXN" id="-82">
        <att name="node.fillColor" label="node.fillColor" type="string" value="eco"/>
        <att name="hiddenLabel" label="hiddenLabel" type="string"/>
        <att name="AMINOACID_TYPE" label="AMINOACID_TYPE" type="string"/>
        <att name="alias" label="alias" type="list">
            <att type="string" value="N-ACETYLGLUTPREDUCT-RXN"/>
        </att>
        <att name="node.labelsize" label="node.labelsize" type="integer" value="50"/>
        <att name="node.fontSize" label="node.fontSize" type="string"/>
        <att name="node.shape" label="node.shape" type="string" value="ELLIPSE"/>
        <att name="Status" label="Status" type="string"/>
        <att name="canonicalName" label="canonicalName" type="string" value="N-ACETYLGLUTPREDUCT-RXN"/>
        <att name="node.label" label="node.label" type="string" value="1.2.1.38"/>
        <att name="Compound_CommonName" label="Compound_CommonName" type="string" value="N-ACETYLGLUTPREDUCT-RXN"/>
        <att name="node.labelPosition" label="node.labelPosition" type="string"/>
        <graphics w="70.0" h="70.0" width="1" outline="#000000" fill="#33ff33" y="-986.1212158203125" x="-6625.09619140625" type="ellipse">
            <att name="cytoscapeNodeGraphicsAttributes">
                <att name="nodeTransparency" value="1.0"/>
                <att name="nodeLabelFont" value="Default-0-12"/>
                <att name="borderLineType" value="solid"/>
            </att>
        </graphics>
    </node>
    <node label="N-acetyl-L-glutamate" id="-81">
        <att name="node.fillColor" label="node.fillColor" type="string"/>
        <att name="hiddenLabel" label="hiddenLabel" type="string"/>
        <att name="AMINOACID_TYPE" label="AMINOACID_TYPE" type="string"/>
        <att name="alias" label="alias" type="list"/>
        <att name="node.labelsize" label="node.labelsize" type="integer" value="30"/>
        <att name="node.fontSize" label="node.fontSize" type="string"/>
        <att name="node.shape" label="node.shape" type="string" value="TRIANGLE"/>
        <att name="Status" label="Status" type="string"/>
        <att name="canonicalName" label="canonicalName" type="string" value="N-acetyl-L-glutamate"/>
        <att name="node.label" label="node.label" type="string" value="N-acetyl-L-glutamate"/>
        <att name="Compound_CommonName" label="Compound_CommonName" type="string" value="N-acetyl-L-glutamate"/>
        <att name="node.labelPosition" label="node.labelPosition" type="string"/>
        <graphics w="15.0" h="15.0" width="1" outline="#000000" fill="#ffffff" y="-661.9730834960938" x="-6822.89013671875" type="triangle">
            <att name="cytoscapeNodeGraphicsAttributes">
                <att name="nodeTransparency" value="1.0"/>
                <att name="nodeLabelFont" value="Default-0-12"/>
                <att name="borderLineType" value="solid"/>
            </att>
        </graphics>
    </node>
    <node label="RXN0-308" id="-80">
        <att name="node.fillColor" label="node.fillColor" type="string" value="eco"/>
        <att name="hiddenLabel" label="hiddenLabel" type="string"/>
        <att name="AMINOACID_TYPE" label="AMINOACID_TYPE" type="string"/>
        <att name="alias" label="alias" type="list">
            <att type="string" value="RXN0-308"/>
        </att>
        <att name="node.labelsize" label="node.labelsize" type="integer" value="50"/>
        <att name="node.fontSize" label="node.fontSize" type="string"/>
        <att name="node.shape" label="node.shape" type="string" value="ELLIPSE"/>
        <att name="Status" label="Status" type="string"/>
        <att name="canonicalName" label="canonicalName" type="string" value="RXN0-308"/>
        <att name="node.label" label="node.label" type="string" value="2.8.1.7"/>
        <att name="Compound_CommonName" label="Compound_CommonName" type="string" value="RXN0-308"/>
        <att name="node.labelPosition" label="node.labelPosition" type="string"/>
        <graphics w="80.0" h="80.0" width="1" outline="#000000" fill="#33ff33" y="5207.08642578125" x="-3587.385009765625" type="ellipse">
            <att name="cytoscapeNodeGraphicsAttributes">
                <att name="nodeTransparency" value="1.0"/>
                <att name="nodeLabelFont" value="Default-0-12"/>
                <att name="borderLineType" value="solid"/>
            </att>
        </graphics>
    </node>
    <node label="GLUTSEMIALDEHYDROG-RXN" id="-79">
        <att name="node.fillColor" label="node.fillColor" type="string" value="eco"/>
        <att name="hiddenLabel" label="hiddenLabel" type="string"/>
        <att name="AMINOACID_TYPE" label="AMINOACID_TYPE" type="string"/>
        <att name="alias" label="alias" type="list">
            <att type="string" value="GLUTSEMIALDEHYDROG-RXN"/>
        </att>
        <att name="node.labelsize" label="node.labelsize" type="integer" value="50"/>
        <att name="node.fontSize" label="node.fontSize" type="string"/>
        <att name="node.shape" label="node.shape" type="string" value="ELLIPSE"/>
        <att name="Status" label="Status" type="string"/>
        <att name="canonicalName" label="canonicalName" type="string" value="GLUTSEMIALDEHYDROG-RXN"/>
        <att name="node.label" label="node.label" type="string" value="1.2.1.41"/>
        <att name="Compound_CommonName" label="Compound_CommonName" type="string" value="GLUTSEMIALDEHYDROG-RXN"/>
        <att name="node.labelPosition" label="node.labelPosition" type="string"/>
        <graphics w="60.0" h="60.0" width="1" outline="#000000" fill="#33ff33" y="-136.42579650878906" x="-7817.671875" type="ellipse">
            <att name="cytoscapeNodeGraphicsAttributes">
                <att name="nodeTransparency" value="1.0"/>
                <att name="nodeLabelFont" value="Default-0-12"/>
                <att name="borderLineType" value="solid"/>
            </att>
        </graphics>
    </node>
    <node label="GLUTDEHYD-RXN" id="-78">
        <att name="node.fillColor" label="node.fillColor" type="string" value="eco"/>
        <att name="hiddenLabel" label="hiddenLabel" type="string"/>
        <att name="AMINOACID_TYPE" label="AMINOACID_TYPE" type="string"/>
        <att name="alias" label="alias" type="list">
            <att type="string" value="GLUTDEHYD-RXN"/>
        </att>
        <att name="node.labelsize" label="node.labelsize" type="integer" value="50"/>
        <att name="node.fontSize" label="node.fontSize" type="string"/>
        <att name="node.shape" label="node.shape" type="string" value="ELLIPSE"/>
        <att name="Status" label="Status" type="string"/>
        <att name="canonicalName" label="canonicalName" type="string" value="GLUTDEHYD-RXN"/>
        <att name="node.label" label="node.label" type="string" value="1.4.1.4"/>
        <att name="Compound_CommonName" label="Compound_CommonName" type="string" value="GLUTDEHYD-RXN"/>
        <att name="node.labelPosition" label="node.labelPosition" type="string"/>
        <graphics w="70.0" h="70.0" width="1" outline="#000000" fill="#33ff33" y="1678.20654296875" x="-5971.71630859375" type="ellipse">
            <att name="cytoscapeNodeGraphicsAttributes">
                <att name="nodeTransparency" value="1.0"/>
                <att name="nodeLabelFont" value="Default-0-12"/>
                <att name="borderLineType" value="solid"/>
            </att>
        </graphics>
    </node>
    <node label="N-acetylglutamyl-phosphate" id="-77">
        <att name="node.fillColor" label="node.fillColor" type="string"/>
[truncated: 970,788 more chars]
